# Supplementary material for: Analysis of hereditary cancer syndromes by using a panel of genes: novel and multiple pathogenic mutations
Source: BMC Cancer. 2019 Jun 3;19:535. doi: 10.1186/s12885-019-5756-4 (PMC6547505; doi:10.1186/s12885-019-5756-4)
Supplement: Supplementary file 3 — Table S2. List of Pathogenic/ Likely Pathogenic variants. (XLSX 51 kb) [file 12885_2019_5756_MOESM3_ESM.xlsx]

## Sheet: Supplementary Table S2
Supplementary Table S2. List of Pathogenic/ Likely Pathogenic variants.
Gene	c.HGVS	p.HGVS	HGVS nomenclature	IARC class category	Clinical Significance	Number of times detected	dbsnp (rs#)	ClinVar Accession
APC	c.1594C>T	p.Gln532*	NM_000038.5(APC):c.1594C>T (p.Gln532Ter)	CLASS 4	Likely pathogenic	1
APC	c.1779G>A	p.Trp593*	NM_000038.5(APC):c.1779G>A (p.Trp593Ter)	CLASS 5	Pathogenic	1		433627
APC	c.3183_3187delACAAA	p.Gln1062*	NM_000038.5(APC):c.3183_3187delACAAA (p.Gln1062Ter)	CLASS 5	Pathogenic	1	rs587779352	88913
APC	c.3920T>A	p.Ile1307Lys	NM_000038.5(APC):c.3920T>A (p.Ile1307Lys)		risk factor	1	rs1801155	822
APC	c.4391_4394delAGAG	p.Glu1464Valfs*8	NM_000038.5(APC):c.4391_4394delAGAG (p.Glu1464Valfs*8)	CLASS 5	Pathogenic	1	rs387906235	812
ATM	c.2250G>A	p.=	NM_000051.3(ATM):c.2250G>A (p.=)	CLASS 4	Likely pathogenic	2	rs1137887	3044
ATM	c.1110C>A	p.Tyr370*	NM_000051.3(ATM):c.1110C>A (p.Tyr370Ter)	CLASS 4	Likely pathogenic	1
ATM	c.1564_1565delGA	p.Glu522Ilefs*43	NM_000051.3(ATM):c.1564_1565delGA (p.Glu522Ilefs*43)	CLASS 5	Pathogenic	1	rs587779817	127340
ATM	c.2829_2838+16delinsA		NM_000051.3(ATM):c.2829_2838+16delinsA	CLASS 4	Likely pathogenic	1
ATM	c.3577-1G>C		NM_000051.3(ATM):c.3577-1G>C	CLASS 4	Likely pathogenic	1	rs1057517226	371378
ATM	c.5979_5983delTAAAG	p.Ser1993Argfs*23	NM_000051.3(ATM):c.5979_5983delTAAAG (p.Ser1993Argfs*23)	CLASS 5	Pathogenic	1	rs876660134	233016
ATM	c.6679C>T	p.Arg2227Cys	NM_000051.3(ATM):c.6679C>T (p.Arg2227Cys)	CLASS 5	Pathogenic	1	rs564652222	181981
ATM	c.7630-2A>C		NM_000051.3(ATM):c.7630-2A>C	CLASS 5	Pathogenic	1	rs587779866	127447
ATM	c.8977C>T	p.Arg2993*	NM_000051.3(ATM):c.8977C>T (p.Arg2993Ter)	CLASS 5	Pathogenic	1	rs770641163	186330
ATM	c.8988-1G>C		NM_000051.3(ATM):c.8988-1G>C	CLASS 5	Pathogenic	1	rs730881386	181987
BARD1	c.1690C>T	p.Gln564*	NM_000465.2(BARD1):c.1690C>T (p.Gln564Ter)	CLASS 5	Pathogenic	3	rs587780021	127720
BARD1	c.632T>A	p.Leu211*	NM_000465.2(BARD1):c.632T>A (p.Leu211Ter)	CLASS 4	Likely pathogenic	1
BLM	c.1642C>T	p.Gln548*	NM_000057.2(BLM):c.1642C>T (p.Gln548Ter)	CLASS 5	Pathogenic	2	rs200389141	127478
BRCA1	c.5266dupC	p.Gln1756Profs*74	NM_007294.2(BRCA1):c.5266dupC (p.Gln1756Profs*74)	CLASS 5	Pathogenic	26	rs80357906	17677
BRCA1	c.3607C>T	p.Arg1203*	NM_007294.2(BRCA1):c.3607C>T (p.Arg1203Ter)	CLASS 5	Pathogenic	10	rs62625308	17671
BRCA1	c.181T>G	p.Cys61Gly	NM_007294.2(BRCA1):c.181T>G (p.Cys61Gly)	CLASS 5	Pathogenic	6	rs28897672	17661
BRCA1	c.5212G>A	p.Gly1738Arg	NM_007294.2(BRCA1):c.5212G>A (p.Gly1738Arg)	CLASS 5	Pathogenic	5	rs80356937	55461
BRCA1	c.68_69delAG	p.Glu23Valfs*17	NM_007294.2(BRCA1):c.68_69delAG (p.Glu23Valfs*17)	CLASS 5	Pathogenic	3	rs386833395	17662
BRCA1	c.1504_1508delTTAAA	p.Leu502Alafs*2	NM_007294.2(BRCA1):c.1504_1508delTTAAA (p.Leu502Alafs*2)	CLASS 5	Pathogenic	2	rs80357888	37417
BRCA1	c.3700_3704delGTAAA	p.Val1234_Asn1235?fs	NM_007294.2(BRCA1):c.3700_3704delGTAAA (p.Val1234_Asn1235?fs)	CLASS 5	Pathogenic	2	rs80357609	37542
BRCA1	c.4035delA	p.Glu1346Lysfs*20	NM_007294.2(BRCA1):c.4035delA (p.Glu1346Lysfs*20)	CLASS 5	Pathogenic	2	rs80357711	37560
BRCA1	c.4096+1G>A		NM_007294.2(BRCA1):c.4096+1G>A	CLASS 4	Likely pathogenic	2	rs80358178	37565
BRCA1	c.4391_4393delinsTT	p.Pro1464Leufs*2	NM_007294.2(BRCA1):c.4391_4393delinsTT (p.Pro1464Leufs*2)	CLASS 5	Pathogenic	2	rs273900730	37588
BRCA1	c.843_846delCTCA	p.Ser282Tyrfs*15	NM_007294.2(BRCA1):c.843_846delCTCA (p.Ser282Tyrfs*15)	CLASS 5	Pathogenic	2	rs80357919	17683
BRCA1	c.135-2A>G		NM_007294.2(BRCA1):c.135-2A>G	CLASS 5	Pathogenic	1	rs80358065	125567
BRCA1	c.1714G>T	p.Glu572*	NM_007294.2(BRCA1):c.1714G>T (p.Glu572Ter)	CLASS 5	Pathogenic	1	rs730881473	182135
BRCA1	c.1789G>T	p.Glu597*	NM_007294.2(BRCA1):c.1789G>T (p.Glu597Ter)	CLASS 5	Pathogenic	1	rs55650082	54348
BRCA1	c.2241dupC	p.Lys748Glnfs*14	NM_007294.2(BRCA1):c.2241dupC (p.Lys748Glnfs*14)	CLASS 5	Pathogenic	1	rs397508953	54511
BRCA1	c.2504dupA	p.His835Glnfs*2	NM_007294.2(BRCA1):c.2504dupA (p.His835Glnfs*2)	CLASS 5	Pathogenic	1
BRCA1	c.2681_2682delAA	p.Lys894Thrfs*8	NM_007294.2(BRCA1):c.2681_2682delAA (p.Lys894Thrfs*8)	CLASS 5	Pathogenic	1	rs80357971	17667
BRCA1	c.2761C>T	p.Gln921*	NM_007294.2(BRCA1):c.2761C>T (p.Gln921Ter)	CLASS 5	Pathogenic	1	rs80357377	54673
BRCA1	c.2934delT	p.Arg979Valfs*21	NM_007294.2(BRCA1):c.2934delT (p.Arg979Valfs*21)	CLASS 5	Pathogenic	1	rs80357741	54726
BRCA1	c.3756_3759delGTCT	p.Ser1253Argfs*10	NM_007294.2(BRCA1):c.3756_3759delGTCT (p.Ser1253Argfs*10)	CLASS 5	Pathogenic	1	rs80357868	17673
BRCA1	c.4372_4373delCA	p.Gln1458Glufs*3	NM_007294.2(BRCA1):c.4372_4373delCA (p.Gln1458Glufs*3)	CLASS 5	Pathogenic	1	rs879255317	252433
BRCA1	c.4484+1G>A		NM_007294.2(BRCA1):c.4484+1G>A	CLASS 5	Pathogenic	1	rs80358063	37596
BRCA1	c.4487C>A	p.Ser1496*	NM_007294.2(BRCA1):c.4487C>A (p.Ser1496Ter)	CLASS 5	Pathogenic	1	rs80356953	55215
BRCA1	c.4818delA	p.Val1607Leufs*26	NM_007294.2(BRCA1):c.4818delA (p.Val1607Leufs*26)	CLASS 5	Pathogenic	1		495093
BRCA1	c.4986+6T>C		NM_007294.2(BRCA1):c.4986+6T>C	CLASS 4	Likely pathogenic	1	rs80358086	37620
BRCA1	c.5075-1G>A		NM_007294.2(BRCA1):c.5075-1G>A	CLASS 5	Pathogenic	1	rs1800747	55377
BRCA1	c.5194-10_5236dupTTTCTTTCAGCATGATTTTGAAGTCAGAGGAGATGTGGTCAATGGAAGAAACC	p.His1746Leufs*37	NM_007294.2(BRCA1):c.5194-10_5236dupTTTCTTTCAGCATGATTTTGAAGTCAGAGGAGATGTGGTCAATGGAAGAAACC (p.His1746Leufs*37)	CLASS 5	Pathogenic	1
BRCA1	c.5260G>T	p.Glu1754*	NM_007294.2(BRCA1):c.5260G>T (p.Glu1754Ter)	CLASS 5	Pathogenic	1	rs80357432	55489
BRCA1	c.737delT	p.Leu246*	NM_007294.2(BRCA1):c.737delT (p.Leu246Ter)	CLASS 5	Pathogenic	1	rs397509312	55683
BRCA2	c.9371A>T	p.Asn3124Ile	NM_000059.3(BRCA2):c.9371A>T (p.Asn3124Ile)	CLASS 4	Likely pathogenic	6	rs28897759	38233
BRCA2	c.9154C>T	p.Arg3052Trp	NM_000059.3(BRCA2):c.9154C>T (p.Arg3052Trp)	CLASS 5	Pathogenic	2	rs45580035	52763
BRCA2	c.10G>T	p.Gly4*	NM_000059.3(BRCA2):c.10G>T (p.Gly4Ter)	CLASS 5	Pathogenic	1	rs397507571	51063
BRCA2	c.1117C>T	p.Gln373*	NM_000059.3(BRCA2):c.1117C>T (p.Gln373Ter)	CLASS 5	Pathogenic	1	rs397507572	51065
BRCA2	c.1189C>T	p.Gln397*	NM_000059.3(BRCA2):c.1189C>T (p.Gln397Ter)	CLASS 5	Pathogenic	1	rs760815829	236829
BRCA2	c.1389_1390delAG	p.Val464Glyfs*3	NM_000059.3(BRCA2):c.1389_1390delAG (p.Val464Glyfs*3)	CLASS 5	Pathogenic	1	rs80359283	51113
BRCA2	c.1405_1406delGA	p.Asp469*	NM_000059.3(BRCA2):c.1405_1406delGA (p.Asp469Ter)	CLASS 5	Pathogenic	1	rs397507586	51119
BRCA2	c.1763_1766delATAA	p.Asn588Serfs*25	NM_000059.3(BRCA2):c.1763_1766delATAA (p.Asn588Serfs*25)	CLASS 5	Pathogenic	1	rs80359303	51187
BRCA2	c.2095_2096delCA	p.Gln699Valfs*8	NM_000059.3(BRCA2):c.2095_2096delCA (p.Gln699Valfs*8)	CLASS 5	Pathogenic	1	rs886040403	266676
BRCA2	c.2490_2491insT	p.Val831Cysfs*2	NM_000059.3(BRCA2):c.2490_2491insT (p.Val831Cysfs*2)	CLASS 5	Pathogenic	1	rs886040430	266703
BRCA2	c.3975_3978dupTGCT	p.Ala1327Cysfs*4	NM_000059.3(BRCA2):c.3975_3978dupTGCT (p.Ala1327Cysfs*4)	CLASS 5	Pathogenic	1	rs397515636	51578
BRCA2	c.4769delA	p.Lys1590Serfs*27	NM_000059.3(BRCA2):c.4769delA (p.Lys1590Serfs*27)	CLASS 5	Pathogenic	1	rs879255328	252444
BRCA2	c.4936_4939delGAAA	p.Glu1646Glnfs*23	NM_000059.3(BRCA2):c.4936_4939delGAAA (p.Glu1646Glnfs*23)	CLASS 5	Pathogenic	1	rs80359473	37935
BRCA2	c.537dupT	p.Ile180Tyrfs*3	NM_000059.3(BRCA2):c.537dupT (p.Ile180Tyrfs*3)	CLASS 5	Pathogenic	1
BRCA2	c.5557dupT	p.Cys1853Leufs*5	NM_000059.3(BRCA2):c.5557dupT (p.Cys1853Leufs*5)	CLASS 5	Pathogenic	1	rs886041898	280750
BRCA2	c.5925delT	p.Cys1975Trpfs*29	NM_000059.3(BRCA2):c.5925delT (p.Cys1975Trpfs*29)	CLASS 5	Pathogenic	1		495099
BRCA2	c.7007G>C	p.Arg2336Pro	NM_000059.3(BRCA2):c.7007G>C (p.Arg2336Pro)	CLASS 5	Pathogenic	1	rs28897743	52241
BRCA2	c.7209_7212delinsGG	p.Lys2404Glyfs*7	NM_000059.3(BRCA2):c.7209_7212delinsGG (p.Lys2404Glyfs*7)	CLASS 5	Pathogenic	1	rs876659770	232446
BRCA2	c.771_775delTCAAA	p.Asn257Lysfs*17	NM_000059.3(BRCA2):c.771_775delTCAAA (p.Asn257Lysfs*17)	CLASS 5	Pathogenic	1	rs80359671	9326
BRCA2	c.7806-2A>T		NM_000059.3(BRCA2):c.7806-2A>T	CLASS 4	Likely pathogenic	1	rs81002836	267686
BRCA2	c.793+1G>A		NM_000059.3(BRCA2):c.793+1G>A	CLASS 5	Pathogenic	1	rs81002846	52437
BRCA2	c.8002A>T	p.Arg2668*	NM_000059.3(BRCA2):c.8002A>T (p.Arg2668Ter)	CLASS 5	Pathogenic	1	rs276174900	52468
BRCA2	c.8023A>G	p.Ile2675Val	NM_000059.3(BRCA2):c.8023A>G (p.Ile2675Val)	CLASS 4	Likely pathogenic	1	rs397507954	52475
BRCA2	c.8087T>A	p.Leu2696*	NM_000059.3(BRCA2):c.8087T>A (p.Leu2696Ter)	CLASS 5	Pathogenic	1	rs80359050	52501
BRCA2	c.8548delG	p.Glu2850Lysfs*13	NM_000059.3(BRCA2):c.8548delG (p.Glu2850Lysfs*13)	CLASS 5	Pathogenic	1		495102
BRCA2	c.8655dupA	p.Pro2886Thrfs*21	NM_000059.3(BRCA2):c.8655dupA (p.Pro2886Thrfs*21)	CLASS 5	Pathogenic	1
BRCA2	c.9097dupA	p.Thr3033Asnfs*11	NM_000059.3(BRCA2):c.9097dupA (p.Thr3033Asnfs*11)	CLASS 5	Pathogenic	1	rs397507419	38208
BRCA2	c.9317G>A	p.Trp3106*	NM_000059.3(BRCA2):c.9317G>A (p.Trp3106Ter)	CLASS 5	Pathogenic	1	rs80359205	52814
BRCA2	c.9376C>T	p.Gln3126*	NM_000059.3(BRCA2):c.9376C>T (p.Gln3126Ter)	CLASS 5	Pathogenic	1	rs80359210	52825
BRCA2	c.9682delA	p.Ser3228Valfs*21	NM_000059.3(BRCA2):c.9682delA (p.Ser3228Valfs*21)	CLASS 5	Pathogenic	1	rs398122618	91530
BRIP1	c.2392C>T	p.Arg798*	NM_032043.2(BRIP1):c.2392C>T (p.Arg798Ter)	CLASS 5	Pathogenic	2	rs137852986	4738
BRIP1	c.2575+1G>A		NM_032043.2(BRIP1):c.2575+1G>A	CLASS 4	Likely pathogenic	1
BRIP1	c.2947delA	p.Ile983Leufs*2	NM_032043.2(BRIP1):c.2947delA (p.Ile983Leufs*2)	CLASS 4	Likely pathogenic	1		461044
BRIP1	c.298delA	p.Met100*	NM_032043.2(BRIP1):c.298delA (p.Met100Ter)	CLASS 5	Pathogenic	1
BRIP1	c.747delG	p.Thr250Hisfs*24	NM_032043.2(BRIP1):c.747delG (p.Thr250Hisfs*24)	CLASS 5	Pathogenic	1
CHEK2	c.470T>C	p.Ile157Thr	NM_007194.3(CHEK2):c.470T>C (p.Ile157Thr)	CLASS 4	Likely pathogenic	16	rs17879961	5591
CHEK2	c.1232G>A	p.Trp411*	NM_007194.3(CHEK2):c.1232G>A (p.Trp411Ter)	CLASS 4	Likely pathogenic	3	rs371418985	234505
CHEK2	c.1427C>T	p.Thr476Met	NM_007194.3(CHEK2):c.1427C>T (p.Thr476Met)	CLASS 4	Likely pathogenic	1	rs142763740	128060
CHEK2	c.499G>A	p.Gly167Arg	NM_007194.3(CHEK2):c.499G>A (p.Gly167Arg)	CLASS 4	Likely pathogenic	2	rs72552322	142524
CHEK2	c.1100delC	p.Thr367Metfs*15	NM_007194.3(CHEK2):c.1100delC (p.Thr367Metfs*15)	CLASS 5	Pathogenic	1	rs555607708	128042
CHEK2	c.1164delC	p.Thr389Profs*25	NM_007194.3(CHEK2):c.1164delC (p.Thr389Profs*25)	CLASS 4	Likely pathogenic	1
CHEK2	c.1283C>T	p.Ser428Phe	NM_007194.3(CHEK2):c.1283C>T (p.Ser428Phe)	CLASS 4	Likely pathogenic	1	rs137853011	5603
CHEK2	c.1461+2T>C		NM_007194.3(CHEK2):c.1461+2T>C	CLASS 4	Likely pathogenic	1
CHEK2	c.444+1G>A		NM_007194.3(CHEK2):c.444+1G>A	CLASS 5	Pathogenic	1	rs121908698	128075
CHEK2	c.902delT	p.Leu301Trpfs*3	NM_007194.3(CHEK2):c.902delT (p.Leu301Trpfs*3)	CLASS 5	Pathogenic	1	rs748005072	185097
ABRAXAS1	c.1106dupG	p.Ser370Ilefs*2	NM_139076.2(ABRAXAS1):c.1106dupG (p.Ser370Ilefs*2)	CLASS 5	Pathogenic	1	rs587780262	128215
MLH1	c.1409+1G>A		NM_000249.3(MLH1):c.1409+1G>A	CLASS 4	Likely pathogenic	1	rs267607825	89718
MLH1	c.199G>A	p.Gly67Arg	NM_000249.3(MLH1):c.199G>A (p.Gly67Arg)	CLASS 4	Likely pathogenic	1	rs63750206	89992
MLH1	c.2041G>A	p.Ala681Thr	NM_000249.3(MLH1):c.2041G>A (p.Ala681Thr)	CLASS 4	Likely pathogenic	1	rs63750217	17099
MLH1	c.677G>T	p.Arg226Leu	NM_000249.3(MLH1):c.677G>T (p.Arg226Leu)	CLASS 4	Likely pathogenic	1	rs63751711	90319
MSH2	c.2131C>T	p.Arg711*	NM_000251.2(MSH2):c.2131C>T (p.Arg711Ter)	CLASS 5	Pathogenic	3	rs63750636	90903
MSH6	c.2136delG	p.Asp713Ilefs	NM_000179.2(MSH6):c.2136delG (p.Asp713Ilefs)	CLASS 5	Pathogenic	1	rs864622257	219795
MSH6	c.2665C>T	p.Gln889*	NM_000179.2(MSH6):c.2665C>T (p.Gln889Ter)	CLASS 4	Likely pathogenic	1
MSH6	c.3261dupC	p.Phe1088Leufs*5	NM_000179.2(MSH6):c.3261dupC (p.Phe1088Leufs*5)	CLASS 5	Pathogenic	1	rs267608087	89364
MSH6	c.3516_3517delAG	p.Arg1172Serfs*4	NM_000179.2(MSH6):c.3516_3517delAG (p.Arg1172Serfs*4)	CLASS 5	Pathogenic	1	rs398123232	92578
MSH6	c.878_881delinsTT	p.Pro293Leufs*18	NM_000179.2(MSH6):c.878_881delinsTT (p.Pro293Leufs*18)	CLASS 5	Pathogenic	1
MUTYH	c.536A>G	p.Tyr179Cys	NM_001128425.1(MUTYH):c.536A>G (p.Tyr179Cys)	CLASS 5	Pathogenic	8	rs34612342	5293
MUTYH	c.1187G>A	p.Gly396Asp	NM_001128425.1(MUTYH):c.1187G>A (p.Gly396Asp)	CLASS 4	Likely pathogenic	6	rs36053993	5294
MUTYH	c.1437_1439delGGA	p.Glu479_Glu480delinsGlu	NM_001128425.1(MUTYH):c.1437_1439delGGA (p.Glu479_Glu480delinsGlu)	CLASS 5	Pathogenic	6	rs587778541	127838
MUTYH	c.734G>A	p.Arg245His	NM_001128425.1(MUTYH):c.734G>A (p.Arg245His)	CLASS 4	Likely pathogenic	3	rs140342925	140877
MUTYH	c.884C>T	p.Pro295Leu	NM_001128425.1(MUTYH):c.884C>T (p.Pro295Leu)	CLASS 4	Likely pathogenic	2	rs374950566	185242
NBN	c.657_661delACAAA	p.Lys219Asnfs*16	NM_002485.4(NBN):c.657_661delACAAA (p.Lys219Asnfs*16)	CLASS 5	Pathogenic	4	rs587776650	6940
NBN	c.2140C>T	p.Arg714*	NM_002485.4(NBN):c.2140C>T (p.Arg714Ter)	CLASS 5	Pathogenic	1	rs730881864	182737
NBN	c.37+1G>A		NM_002485.4(NBN):c.37+1G>A	CLASS 4	Likely pathogenic	1	rs574673404	186314
NF1	c.2455delC	p.His819Metfs*2	NM_000267.3(NF1):c.2455delC (p.His819Metfs*2)	CLASS 5	Pathogenic	1
PALB2	c.2257C>T	p.Arg753*	NM_024675.3(PALB2):c.2257C>T (p.Arg753Ter)	CLASS 5	Pathogenic	4	rs180177110	142403
PALB2	c.93dupA	p.Leu32Thrfs*11	NM_024675.3(PALB2):c.93dupA (p.Leu32Thrfs*11)	CLASS 5	Pathogenic	4	rs864622498	220371
PALB2	c.509_510delGA	p.Arg170Ilefs*14	NM_024675.3(PALB2):c.509_510delGA (p.Arg170Ilefs*14)	CLASS 5	Pathogenic	2	rs515726123	126757
PALB2	c.172_175delTTGT	p.Gln60Argfs*7	NM_024675.3(PALB2):c.172_175delTTGT (p.Gln60Argfs*7)	CLASS 5	Pathogenic	1	rs180177143	126623
PALB2	c.2747_2748+4delAGGTAA	p.Glu916Glyfs*11	NM_024675.3(PALB2):c.2747_2748+4delAGGTAA (p.Glu916Glyfs*11)	CLASS 4	Likely pathogenic	1	rs786203892	187647
PALB2	c.3271C>T	p.Gln1091*	NM_024675.3(PALB2):c.3271C>T (p.Gln1091Ter)	CLASS 5	Pathogenic	1	rs864622138	219518
PALB2	c.3340C>T	p.Gln1114*	NM_024675.3(PALB2):c.3340C>T (p.Gln1114Ter)	CLASS 5	Pathogenic	1
PALB2	c.3549C>G	p.Tyr1183*	NM_024675.3(PALB2):c.3549C>G (p.Tyr1183Ter)	CLASS 5	Pathogenic	1	rs118203998	1245
PALB2	c.48+1G>A		NM_024675.3(PALB2):c.48+1G>A	CLASS 4	Likely pathogenic	1	rs515726118	482019
PALB2	c.49-1G>A		NM_024675.3(PALB2):c.49-1G>A	CLASS 4	Likely pathogenic	1
PALB2	c.757_758delCT	p.Leu253Ilefs*3	NM_024675.3(PALB2):c.757_758delCT (p.Leu253Ilefs*3)	CLASS 5	Pathogenic	1	rs180177092	126768
PALB2	c.79G>T	p.Glu27*	NM_024675.3(PALB2):c.79G>T (p.Glu27Ter)	CLASS 5	Pathogenic	1	rs878855122	241570
PALB2	c.868G>T	p.Glu290*	NM_024675.3(PALB2):c.868G>T (p.Glu290Ter)	CLASS 5	Pathogenic	1
PMS2	c.1239dupA	p.Asp414Argfs*44	NM_000535.5(PMS2):c.1239dupA (p.Asp414Argfs*44)	CLASS 5	Pathogenic	2	rs758048239	216072
PMS2	c.1261C>T	p.Arg421*	NM_000535.5(PMS2):c.1261C>T (p.Arg421Ter)	CLASS 5	Pathogenic	1	rs587778617	91299
PMS2	c.1297A>T	p.Lys433*	NM_000535.5(PMS2):c.1297A>T (p.Lys433Ter)	CLASS 5	Pathogenic	1	rs863224496	216073
PMS2	c.1414A>T	p.Lys472*	NM_000535.5(PMS2):c.1414A>T (p.Lys472Ter)	CLASS 4	Likely pathogenic	1
PTEN	c.389G>T	p.Arg130Leu	NM_000314.4(PTEN):c.389G>T (p.Arg130Leu)	CLASS 4	Likely pathogenic	1	rs121909229	376509
RAD50	c.326_329delCAGA	p.Thr109Asnfs*20	NM_005732.3(RAD50):c.326_329delCAGA (p.Thr109Asnfs*20)	CLASS 5	Pathogenic	5	rs587780155	128017
RAD50	c.1245+1G>A		NM_005732.3(RAD50):c.1245+1G>A	CLASS 5	Pathogenic	1
RAD50	c.1875C>G	p.Tyr625*	NM_005732.3(RAD50):c.1875C>G (p.Tyr625Ter)	CLASS 5	Pathogenic	1	rs149201802	220719
RAD50	c.2165dupA	p.Glu723Glyfs	NM_005732.3(RAD50):c.2165dupA (p.Glu723Glyfs)	CLASS 5	Pathogenic	1	rs587781454	141045
RAD50	c.2260_2266del	p.Leu754Metfs*9	NM_005732.3(RAD50):c.2260_2266del (p.Leu754Metfs*9)	CLASS 5	Pathogenic	1
RAD50	c.3103G>T	p.Glu1035*	NM_005732.3(RAD50):c.3103G>T (p.Glu1035Ter)	CLASS 5	Pathogenic	1
RAD50	c.3779_3791dupGTAACTTCCAGCT	p.Leu1265*	NM_005732.3(RAD50):c.3779_3791dupGTAACTTCCAGCT (p.Leu1265Ter)	CLASS 5	Pathogenic	1
RAD51B	c.84G>A	p.=	NM_133509.3(RAD51B):c.84G>A (p.=)	CLASS 4	Likely pathogenic	1	rs764896402	221910
RAD51C	c.904+5G>T		NM_058216.2(RAD51C):c.904+5G>T	CLASS 4	Likely pathogenic	1	rs587782702	142762
RAD51C	c.905-2A>G		NM_058216.2(RAD51C):c.905-2A>G	CLASS 5	Pathogenic	1	rs779582317	245991
RET	c.2410G>A	p.Val804Met	NM_020975.4(RET):c.2410G>A (p.Val804Met)	CLASS 4	Likely pathogenic	1	rs79658334	37102
STK11	c.580G>A	p.Asp194Asn	NM_000455.4(STK11):c.580G>A (p.Asp194Asn)	CLASS 4	Likely pathogenic	1	rs121913315	188348
TP53	c.1025G>C	p.Arg342Pro	NM_000546.5(TP53):c.1025G>C (p.Arg342Pro)	CLASS 4	Likely pathogenic	1	rs375338359	215996
TP53	c.469G>T	p.Val157Phe	NM_000546.5(TP53):c.469G>T (p.Val157Phe)	CLASS 4	Likely pathogenic	1	rs121912654	12353
TP53	c.673-1G>A		NM_000546.5(TP53):c.673-1G>A	CLASS 5	Pathogenic	1	rs878854073	379336
TP53	c.743G>A	p.Arg248Gln	NM_000546.5(TP53):c.743G>A (p.Arg248Gln)	CLASS 5	Pathogenic	1	rs11540652	12356
TP53	c.818G>A	p.Arg273His	NM_000546.5(TP53):c.818G>A (p.Arg273His)	CLASS 4	Likely pathogenic	1	rs28934576	12366
TP53	c.844C>T	p.Arg282Trp	NM_000546.5(TP53):c.844C>T (p.Arg282Trp)	CLASS 4	Likely pathogenic	1	rs28934574	12364
VHL	c.280G>T	p.Glu94*	NM_000551.3(VHL):c.280G>T (p.Glu94Ter)	CLASS 5	Pathogenic	1
XRCC2	c.190C>T	p.Arg64*	NM_005431.1(XRCC2):c.190C>T (p.Arg64Ter)	CLASS 4	Likely pathogenic	1	rs151110146	486729
