# Supplementary material for: Analysis of hereditary cancer syndromes by using a panel of genes: novel and multiple pathogenic mutations
Source: BMC Cancer. 2019 Jun 3;19:535. doi: 10.1186/s12885-019-5756-4 (PMC6547505; doi:10.1186/s12885-019-5756-4)
Supplement: Supplementary file 6 — Table S5. List of Variants of Uncertain Significance (VUS). (XLSX 87 kb) [file 12885_2019_5756_MOESM6_ESM.xlsx]

## Sheet: Supplementary Table S5
Supplementary Table S5. List of Variants of Uncertain Significance (VUS).
Gene	c.HGVS	p.HGVS	HGVS nomenclature	IARC class category	Clinical Significance	Number of times detected	dbsnp (rs#)	ClinVar Accession
ATM	c.146C>G	p.Ser49Cys	NM_000051.3(ATM):c.146C>G (p.Ser49Cys)	CLASS 2	Likely benign (reclassified VUS)	1	rs1800054	3048
ATM	c.2494C>T	p.Arg832Cys	NM_000051.3(ATM):c.2494C>T (p.Arg832Cys)	CLASS 2	Likely benign (reclassified VUS)	1	rs2229022	140867
ATM	c.591A>G	p.=	NM_000051.3(ATM):c.591A>G (p.Gly197=)	CLASS 2	Likely benign (reclassified VUS)	1	rs587780630	482722
BLM	c.1315A>G	p.Met439Val	NM_000057.3(BLM):c.1315A>G (p.Met439Val)	CLASS 2	Likely benign (reclassified VUS)	1	rs201231857	127475
BLM	c.3041A>G	p.His1014Arg	NM_000057.3(BLM):c.3041A>G (p.His1014Arg)	CLASS 2	Likely benign (reclassified VUS)	1	rs145022945	236810
BLM	c.4076+4T>G		NM_000057.3(BLM):c.4076+4T>G	CLASS 2	Likely benign (reclassified VUS)	2	rs183176301	136520
CHEK2	c.1521T>C	p.=	NM_007194.3(CHEK2):c.1521T>C (p.Ala507=)	CLASS 2	Likely benign (reclassified VUS)	1	rs1057522770	387366
ABRAXAS1	c.1117G>A	p.Asp373Asn	NM_139076.2(ABRAXAS1):c.1117G>A (p.Asp373Asn)	CLASS 2	Likely benign (reclassified VUS)	3	rs13125836	416703
MLH1	c.438A>G	p.=	NM_000249.3(MLH1):c.438A>G (p.Gln146=)	CLASS 2	Likely benign (reclassified VUS)	1	rs377279035	220186
MSH6	c.1068T>C	p.=	NM_000179.2(MSH6):c.1068T>C (p.Gly356=)	CLASS 2	Likely benign (reclassified VUS)	2	rs749752524	183789
MSH6	c.663A>C	p.Glu221Asp	NM_000179.2(MSH6):c.663A>C (p.Glu221Asp)	CLASS 2	Likely benign (reclassified VUS)	1	rs41557217	89552
PMS2	c.1533G>T	p.=	NM_000535.6(PMS2):c.1533G>T (p.Thr511=)	CLASS 2	Likely benign (reclassified VUS)	1	rs542520309	381492
PMS2	c.2349C>T	p.=	NM_000535.6(PMS2):c.2349C>T (p.Val783=)	CLASS 2	Likely benign (reclassified VUS)	1	rs751036491	516442
PMS2	c.52A>G	p.Ile18Val	NM_000535.6(PMS2):c.52A>G (p.Ile18Val)	CLASS 2	Likely benign (reclassified VUS)	2	rs63750123	41713
RAD50	c.980G>A	p.Arg327His	NM_005732.3(RAD50):c.980G>A (p.Arg327His)	CLASS 2	Likely benign (reclassified VUS)	6	rs28903091	37380
RAD51C	c.790G>A	p.Gly264Ser	NM_058216.2(RAD51C):c.790G>A (p.Gly264Ser)	CLASS 2	Likely benign (reclassified VUS)	4	rs147241704	128211
VHL	c.387G>T	p.=	NM_000551.3(VHL):c.387G>T (p.Leu129=)	CLASS 2	Likely benign (reclassified VUS)	1	rs778846471	219470
APC	c.1279C>A	p.His427Asn	NM_000038.5(APC):c.1279C>A (p.His427Asn)	CLASS 3	Uncertain significance	1	rs587779781	127276
APC	c.1589T>C	p.Val530Ala	NM_000038.5(APC):c.1589T>C (p.Val530Ala)	CLASS 3	Uncertain significance	2	rs202199891	219535
APC	c.2101A>G	p.Met701Val	NM_000038.5(APC):c.2101A>G (p.Met701Val)	CLASS 3	Uncertain significance	1
APC	c.2593C>T	p.Pro865Ser	NM_000038.5(APC):c.2593C>T (p.Pro865Ser)	CLASS 3	Uncertain significance	1	rs192620988	135690
APC	c.2780C>G	p.Ala927Gly	NM_000038.5(APC):c.2780C>G (p.Ala927Gly)	CLASS 3	Uncertain significance	1	rs587781500	141108
APC	c.2948T>A	p.Ile983Asn	NM_000038.5(APC):c.2948T>A (p.Ile983Asn)	CLASS 3	Uncertain significance	1	rs113674464	411496
APC	c.3105G>T	p.Gln1035His	NM_000038.5(APC):c.3105G>T (p.Gln1035His)	CLASS 3	Uncertain significance	1	rs878853435	236585
APC	c.4136A>G	p.Glu1379Gly	NM_000038.5(APC):c.4136A>G (p.Glu1379Gly)	CLASS 3	Uncertain significance	1
APC	c.4343C>T	p.Thr1448Ile	NM_000038.5(APC):c.4343C>T (p.Thr1448Ile)	CLASS 3	Uncertain significance	2	rs907886109	469962
APC	c.4813G>A	p.Val1605Met	NM_000038.5(APC):c.4813G>A (p.Val1605Met)	CLASS 3	Uncertain significance	1		438880
APC	c.5528C>T	p.Pro1843Leu	NM_000038.5(APC):c.5528C>T (p.Pro1843Leu)	CLASS 3	Uncertain significance	1	rs368080169	127306
APC	c.6046G>T	p.Asp2016Tyr	NM_000038.5(APC):c.6046G>T (p.Asp2016Tyr)	CLASS 3	Uncertain significance	1
APC	c.6368G>A	p.Cys2123Tyr	NM_000038.5(APC):c.6368G>A (p.Cys2123Tyr)	CLASS 3	Uncertain significance	1
APC	c.6473C>G	p.Pro2158Arg	NM_000038.5(APC):c.6473C>G (p.Pro2158Arg)	CLASS 3	Uncertain significance	1	rs587779804	127313
APC	c.6497G>A	p.Arg2166Gln	NM_000038.5(APC):c.6497G>A (p.Arg2166Gln)	CLASS 3	Uncertain significance	1	rs752091655	230267
APC	c.6639G>A	p.Met2213Ile	NM_000038.5(APC):c.6639G>A (p.Met2213Ile)	CLASS 3	Uncertain significance	1	rs35540155	141618
APC	c.6857C>T	p.Ala2286Val	NM_000038.5(APC):c.6857C>T (p.Ala2286Val)	CLASS 3	Uncertain significance	1	rs200587641	127315
APC	c.7160A>G	p.Asn2387Ser	NM_000038.5(APC):c.7160A>G (p.Asn2387Ser)	CLASS 3	Uncertain significance	1		490355
APC	c.7195A>C	p.Lys2399Gln	NM_000038.5(APC):c.7195A>C (p.Lys2399Gln)	CLASS 3	Uncertain significance	1
APC	c.7717A>G	p.Ile2573Val	NM_000038.5(APC):c.7717A>G (p.Ile2573Val)	CLASS 3	Uncertain significance	1	rs145444830	41536
APC	c.8050G>C	p.Asp2684His	NM_000038.5(APC):c.8050G>C (p.Asp2684His)	CLASS 3	Uncertain significance	1
APC	c.8260A>G	p.Ser2754Gly	NM_000038.5(APC):c.8260A>G (p.Ser2754Gly)	CLASS 3	Uncertain significance	1
ATM	c.1111A>G	p.Thr371Ala	NM_000051.3(ATM):c.1111A>G (p.Thr371Ala)	CLASS 3	Uncertain significance	1
ATM	c.1188A>G	p.Ile396Met	NM_000051.3(ATM):c.1188A>G (p.Ile396Met)	CLASS 3	Uncertain significance	1
ATM	c.1444A>C	p.Lys482Gln	NM_000051.3(ATM):c.1444A>C (p.Lys482Gln)	CLASS 3	Uncertain significance	1	rs202173660	127338
ATM	c.1888G>A	p.Val630Met	NM_000051.3(ATM):c.1888G>A (p.Val630Met)	CLASS 3	Uncertain significance	1	rs148191382	141251
ATM	c.2021A>G	p.His674Arg	NM_000051.3(ATM):c.2021A>G (p.His674Arg)	CLASS 3	Uncertain significance	3	rs201762714	141183
ATM	c.2149C>T	p.Arg717Trp	NM_000051.3(ATM):c.2149C>T (p.Arg717Trp)	CLASS 3	Uncertain significance	1	rs147515380	140879
ATM	c.2251-4A>G		NM_000051.3(ΑΤΜ):c.2251-4A>G	CLASS 3	Uncertain significance	1
ATM	c.2269G>A	p.Gly757Arg	NM_000051.3(ATM):c.2269G>A (p.Gly757Arg)	CLASS 3	Uncertain significance	1	rs587779819	127345
ATM	c.2289T>A	p.Phe763Leu	NM_000051.3(ATM):c.2289T>A (p.Phe763Leu)	CLASS 3	Uncertain significance	1	rs34231402	127347
ATM	c.2396C>T	p.Ala799Val	NM_000051.3(ATM):c.2396C>T (p.Ala799Val)	CLASS 3	Uncertain significance	1	rs199954262	181928
ATM	c.2480A>G	p.Lys827Arg	NM_000051.3(ATM):c.2480A>G (p.Lys827Arg)	CLASS 3	Uncertain significance	1	rs372230498	216194
ATM	c.2518G>A	p.Asp840Asn	NM_000051.3(ATM):c.2518G>A (p.Asp840Asn)	CLASS 3	Uncertain significance	1
ATM	c.2822C>T	p.Ser941Phe	NM_000051.3(ATM):c.2822C>T (p.Ser941Phe)	CLASS 3	Uncertain significance	1
ATM	c.2873A>G	p.Glu958Gly	NM_000051.3(ATM):c.2873A>G (p.Glu958Gly)	CLASS 3	Uncertain significance	1	rs587778069	133611
ATM	c.2932T>C	p.Ser978Pro	NM_000051.3(ATM):c.2932T>C (p.Ser978Pro)	CLASS 3	Uncertain significance	3	rs139552233	127362
ATM	c.2945G>A	p.Arg982His	NM_000051.3(ATM):c.2945G>A (p.Arg982His)	CLASS 3	Uncertain significance	1	rs749471737	184953
ATM	c.3016A>G	p.Met1006Val	NM_000051.3(ATM):c.3016A>G (p.Met1006Val)	CLASS 3	Uncertain significance	1	rs139893395	142162
ATM	c.3299C>T	p.Thr1100Met	NM_000051.3(ATM):c.3299C>T (p.Thr1100Met)	CLASS 3	Uncertain significance	1	rs189445371	181993
ATM	c.3331C>G	p.Leu1111Val	NM_000051.3(ATM):c.3331C>G (p.Leu1111Val)	CLASS 3	Uncertain significance	1	rs587779832	127369
ATM	c.3410G>A	p.Ser1137Asn	NM_000051.3(ATM):c.3410G>A (p.Ser1137Asn)	CLASS 3	Uncertain significance	1	rs876659633	232226
ATM	c.3605G>C	p.Gly1202Ala	NM_000051.3(ATM):c.3605G>C (p.Gly1202Ala)	CLASS 3	Uncertain significance	1		485228
ATM	c.3614G>A	p.Arg1205His	NM_000051.3(ATM):c.3614G>A (p.Arg1205His)	CLASS 3	Uncertain significance	1	rs769106895	236707
ATM	c.3676G>C	p.Asp1226His	NM_000051.3(ATM):c.3676G>C (p.Asp1226His)	CLASS 3	Uncertain significance	1	rs370974808	232272
ATM	c.3728A>C	p.Asn1243Thr	NM_000051.3(ATM):c.3728A>C (p.Asn1243Thr)	CLASS 3	Uncertain significance	1	rs730881363
ATM	c.4076C>A	p.Ala1359Asp	NM_000051.3(ATM):c.4076C>A (p.Ala1359Asp)	CLASS 3	Uncertain significance	1
ATM	c.4111G>A	p.Asp1371Asn	NM_000051.3(ATM):c.4111G>A (p.Asp1371Asn)	CLASS 3	Uncertain significance	1
ATM	c.4703A>G	p.His1568Arg	NM_000051.3(ATM):c.4703A>G (p.His1568Arg)	CLASS 3	Uncertain significance	6	rs368830730	142472
ATM	c.475G>A	p.Val159Met	NM_000051.3(ATM):c.475G>A (p.Val159Met)	CLASS 3	Uncertain significance	1
ATM	c.4784A>G	p.Asn1595Ser	NM_000051.3(ATM):c.4784A>G (p.Asn1595Ser)	CLASS 3	Uncertain significance	1	rs777812804	236723
ATM	c.4910A>G	p.Asp1637Gly	NM_000051.3(ATM):c.4910A>G (p.Asp1637Gly)	CLASS 3	Uncertain significance	1	rs763457172	407499
ATM	c.5630T>G	p.Phe1877Cys	NM_000051.3(ATM):c.5630T>G (p.Phe1877Cys)	CLASS 3	Uncertain significance	1
ATM	c.5851C>T	p.His1951Tyr	NM_000051.3(ATM):c.5851C>T (p.His1951Tyr)	CLASS 3	Uncertain significance	1
ATM	c.5882A>G	p.Tyr1961Cys	NM_000051.3(ATM):c.5882A>G (p.Tyr1961Cys)	CLASS 3	Uncertain significance	1	rs56399311	127413
ATM	c.5890A>G	p.Lys1964Glu	NM_000051.3(ATM):c.5890A>G (p.Lys1964Glu)	CLASS 3	Uncertain significance	7	rs201963507	142126
ATM	c.5956A>G	p.Ile1986Val	NM_000051.3(ATM):c.5956A>G (p.Ile1986Val)	CLASS 3	Uncertain significance	1	rs876660935	234219
ATM	c.5975A>C	p.Lys1992Thr	NM_000051.3(ATM):c.5975A>C (p.Lys1992Thr)	CLASS 3	Uncertain significance	1	rs150757822	127415
ATM	c.6067G>A	p.Gly2023Arg	NM_000051.3(ATM):c.6067G>A (p.Gly2023Arg)	CLASS 3	Uncertain significance	5	rs11212587	127416
ATM	c.6283_6288delCTAGAA	p.Leu2095_Glu2096del	NM_000051.3(ATM):c.6283_6288delCTAGAA (p.Leu2095_Glu2096del)	CLASS 3	Uncertain significance	1
ATM	c.680C>T	p.Ser227Leu	NM_000051.3(ATM):c.680C>T (p.Ser227Leu)	CLASS 3	Uncertain significance	1	rs762998620	485170
ATM	c.7187C>G	p.Thr2396Ser	NM_000051.3(ATM):c.7187C>G (p.Thr2396Ser)	CLASS 3	Uncertain significance	2	rs370559102	127438
ATM	c.7235A>G	p.Asn2412Ser	NM_000051.3(ATM):c.7235A>G (p.Asn2412Ser)	CLASS 3	Uncertain significance	2	rs786203311	186904
ATM	c.7411A>G	p.Ile2471Val	NM_000051.3(ATM):c.7411A>G (p.Ile2471Val)	CLASS 3	Uncertain significance	1
ATM	c.7475T>G	p.Leu2492Arg	NM_000051.3(ATM):c.7475T>G (p.Leu2492Arg)	CLASS 3	Uncertain significance	7	rs56399857	127446
ATM	c.749G>A	p.Arg250Gln	NM_000051.3(ATM):c.749G>A (p.Arg250Gln)	CLASS 3	Uncertain significance	1	rs56123940	140915
ATM	c.7740A>C	p.Arg2580Ser	NM_000051.3(ATM):c.7740A>C (p.Arg2580Ser)	CLASS 3	Uncertain significance	1	rs199915459	127448
ATM	c.7843C>G	p.Gln2615Glu	NM_000051.3(ATM):c.7843C>G (p.Gln2615Glu)	CLASS 3	Uncertain significance	1
ATM	c.787C>T	p.Leu263Phe	NM_000051.3(ATM):c.787C>T (p.Leu263Phe)	CLASS 3	Uncertain significance	1	rs876659531	232065
ATM	c.8341G>T	p.Val2781Phe	NM_000051.3(ATM):c.8341G>T (p.Val2781Phe)	CLASS 3	Uncertain significance	1
ATM	c.8389A>G	p.Ser2797Gly	NM_000051.3(ATM):c.8389A>G (p.Ser2797Gly)	CLASS 3	Uncertain significance	1
ATM	c.8428A>C	p.Lys2810Gln	NM_000051.3(ATM):c.8428A>C (p.Lys2810Gln)	CLASS 3	Uncertain significance	1	rs730881325	181898
ATM	c.8549T>C	p.Leu2850Ser	NM_000051.3(ATM):c.8549T>C (p.Leu2850Ser)	CLASS 3	Uncertain significance	1	rs876658716	421983
ATM	c.8560C>T	p.Arg2854Cys	NM_000051.3(ATM):c.8560C>T (p.Arg2854Cys)	CLASS 3	Uncertain significance	1	rs201958469	142147
ATM	c.8734A>G	p.Arg2912Gly	NM_000051.3(ATM):c.8734A>G (p.Arg2912Gly)	CLASS 3	Uncertain significance	1	rs376676328	133641
ATM	c.9077T>G	p.Leu3026Arg	NM_000051.3(ATM):c.9077T>G (p.Leu3026Arg)	CLASS 3	Uncertain significance	1
ATM	c.976A>G	p.Ile326Val	NM_000051.3(ATM):c.976A>G (p.Ile326Val)	CLASS 3	Uncertain significance	1		453766
ATM	c.978A>G	p.Ile326Met	NM_000051.3(ATM):c.978A>G (p.Ile326Met)	CLASS 3	Uncertain significance	3		480884
BARD1	c.1069A>G	p.Ile357Val	NM_000465.3(BARD1):c.1069A>G (p.Ile357Val)	CLASS 3	Uncertain significance	1
BARD1	c.1127C>T	p.Ser376Leu	NM_000465.3(BARD1):c.1127C>T (p.Ser376Leu)	CLASS 3	Uncertain significance	4	rs587782333	142247
BARD1	c.1333G>A	p.Glu445Lys	NM_000465.3(BARD1):c.1333G>A (p.Glu445Lys)	CLASS 3	Uncertain significance	2		479183
BARD1	c.1448A>G	p.His483Arg	NM_000465.3(BARD1):c.1448A>G (p.His483Arg)	CLASS 3	Uncertain significance	1	rs587781874	141608
BARD1	c.160A>G	p.Thr54Ala	NM_000465.3(BARD1):c.160A>G (p.Thr54Ala)	CLASS 3	Uncertain significance	1	rs200254470	140974
BARD1	c.1718T>C	p.Ile573Thr	NM_000465.3(BARD1):c.1718T>C (p.Ile573Thr)	CLASS 3	Uncertain significance	1	rs587780022	127722
BARD1	c.1915T>C	p.Cys639Arg	NM_000465.3(BARD1):c.1915T>C (p.Cys639Arg)	CLASS 3	Uncertain significance	1	rs587781376	140927
BARD1	c.2224T>A	p.Leu742Met	NM_000465.3(BARD1):c.2224T>A (p.Leu742Met)	CLASS 3	Uncertain significance	1	rs876659765	232439
BARD1	c.2282G>A	p.Ser761Asn	NM_000465.3(BARD1):c.2282G>A (p.Ser761Asn)	CLASS 3	Uncertain significance	1	rs142155101	127735
BARD1	c.26_40delACCGGCAGCCGAGGA	p.Asn9_Ile14delinsIle	NM_000465.3(BARD1):c.26_40delACCGGCAGCCGAGGA (p.Asn9_Arg13del)	CLASS 3	Uncertain significance	1	rs587781979	141745
BARD1	c.370A>G	p.Lys124Glu	NM_000465.3(BARD1):c.370A>G (p.Lys124Glu)	CLASS 3	Uncertain significance	1
BARD1	c.690C>G	p.Asp230Glu	NM_000465.3(BARD1):c.690C>G (p.Asp230Glu)	CLASS 3	Uncertain significance	2	rs587780034	127744
BARD1	c.716T>A	p.Leu239Gln	NM_000465.3(BARD1):c.716T>A (p.Leu239Gln)	CLASS 3	Uncertain significance	1	rs200359745	127746
BLM	c.11T>C	p.Val4Ala	NM_000057.3(BLM):c.11T>C (p.Val4Ala)	CLASS 3	Uncertain significance	1	rs144706057	127473
BLM	c.1556A>G	p.Tyr519Cys	NM_000057.3(BLM):c.1556A>G (p.Tyr519Cys)	CLASS 3	Uncertain significance	1
BLM	c.191A>T	p.Asp64Val	NM_000057.3(BLM):c.191A>T (p.Asp64Val)	CLASS 3	Uncertain significance	1	rs140382474	127479
BLM	c.2867C>T	p.Pro956Leu	NM_000057.3(BLM):c.2867C>T (p.Pro956Leu)	CLASS 3	Uncertain significance	1
BLM	c.3014T>C	p.Ile1005Thr	NM_000057.3(BLM):c.3014T>C (p.Ile1005Thr)	CLASS 3	Uncertain significance	1	rs772671554
BLM	c.3416G>C	p.Arg1139Pro	NM_000057.3(BLM):c.3416G>C (p.Arg1139Pro)	CLASS 3	Uncertain significance	1	rs771776126	405312
BLM	c.3427G>A	p.Glu1143Lys	NM_000057.3(BLM):c.3427G>A (p.Glu1143Lys)	CLASS 3	Uncertain significance	1	rs140387675	127499
BLM	c.3879A>G	p.=	NM_000057.3(BLM):c.3879A>G (p.Glu1293=)	CLASS 3	Uncertain significance	1	rs28377085	236819
BLM	c.3970C>T	p.His1324Tyr	NM_000057.3(BLM):c.3970C>T (p.His1324Tyr)	CLASS 3	Uncertain significance	1	rs748943489	454145
BLM	c.4214T>C	p.Ile1405Thr	NM_000057.3(BLM):c.4214T>C (p.Ile1405Thr)	CLASS 3	Uncertain significance	1	rs763323767	405276
BLM	c.887A>T	p.Tyr296Phe	NM_000057.3(BLM):c.887A>T (p.Tyr296Phe)	CLASS 3	Uncertain significance	1
BLM	c.888T>C	p.=	NM_000057.3(BLM):c.888T>C (p.=)	CLASS 3	Uncertain significance	2	rs139277089
BLM	c.955C>T	p.Leu319Phe	NM_000057.3(BLM):c.955C>T (p.Leu319Phe)	CLASS 3	Uncertain significance	1
BLM	c.98+6T>G		NM_000057.3(BLM):c.98+6T>G	CLASS 3	Uncertain significance	1	rs886051550	317405
BMPR1A	c.1166G>T	p.Ser389Ile	NM_004329.2(BMPR1A):c.1166G>T (p.Ser389Ile)	CLASS 3	Uncertain significance	1		460474
BMPR1A	c.1215A>C	p.Lys405Asn	NM_004329.2(BMPR1A):c.1215A>C (p.Lys405Asn)	CLASS 3	Uncertain significance	3	rs587781522	141138
BMPR1A	c.499A>G	p.Met167Val	NM_004329.2(BMPR1A):c.499A>G (p.Met167Val)	CLASS 3	Uncertain significance	2	rs200951235	188242
BMPR1A	c.864A>G	p.Ile288Met	NM_004329.2(BMPR1A):c.864A>G (p.Ile288Met)	CLASS 3	Uncertain significance	1
BRCA1	c.1745C>T	p.Thr582Met	NM_007294.3(BRCA1):c.1745C>T (p.Thr582Met)	CLASS 3	Uncertain significance	1	rs786202386	185698
BRCA1	c.1853G>A	p.Arg618Lys	NM_007294.3(BRCA1):c.1853G>A (p.Arg618Lys)	CLASS 3	Uncertain significance	1	rs876659527	232057
BRCA1	c.2662C>T	p.His888Tyr	NM_007294.3(BRCA1):c.2662C>T (p.His888Tyr)	CLASS 3	Uncertain significance	1	rs80357480	54632
BRCA1	c.274G>C	p.Ala92Pro	NM_007294.3(BRCA1):c.274G>C (p.Ala92Pro)	CLASS 3	Uncertain significance	1	rs863224755	216657
BRCA1	c.2765C>G	p.Thr922Arg	NM_007294.3(BRCA1):c.2765C>G (p.Thr922Arg)	CLASS 3	Uncertain significance	1	rs80357460	54676
BRCA1	c.3083G>T	p.Arg1028Leu	NM_007294.3(BRCA1):c.3083G>T (p.Arg1028Leu)	CLASS 3	Uncertain significance	1	rs80357459	185826
BRCA1	c.3091A>G	p.Ile1031Val	NM_007294.3(BRCA1):c.3091A>G (p.Ile1031Val)	CLASS 3	Uncertain significance	2	rs786203979	188293
BRCA1	c.4358-3A>G		NM_007294.3(BRCA1):c.4358-3A>G	CLASS 3	Uncertain significance	1
BRCA1	c.4358C>T	p.Ala1453Val	NM_007294.3(BRCA1):c.4358C>T (p.Ala1453Val)	CLASS 3	Uncertain significance	1		481452
BRCA1	c.4526A>G	p.Tyr1509Cys	NM_007294.3(BRCA1):c.4526A>G (p.Tyr1509Cys)	CLASS 3	Uncertain significance	1		441381
BRCA1	c.4774A>C	p.Asn1592His	NM_007294.3(BRCA1):c.4774A>C (p.Asn1592His)	CLASS 3	Uncertain significance	1
BRCA1	c.4993G>A	p.Val1665Met	NM_007294.3(BRCA1):c.4993G>A (p.Val1665Met)	CLASS 3	Uncertain significance	1	rs80357169	55350
BRCA1	c.5057A>C	p.His1686Pro	NM_007294.3(BRCA1):c.5057A>C (p.His1686Pro)	CLASS 3	Uncertain significance	1
BRCA1	c.5318C>T	p.Thr1773Ile	NM_007294.3(BRCA1):c.5318C>T (p.Thr1773Ile)	CLASS 3	Uncertain significance	1	rs80357428	55522
BRCA2	c.10089A>G	p.Ile3363Met	NM_000059.3(BRCA2):c.10089A>G (p.Ile3363Met)	CLASS 3	Uncertain significance	2	rs80358390	51039
BRCA2	c.2944A>C	p.Ile982Leu	NM_000059.3(BRCA2):c.2944A>C (p.Ile982Leu)	CLASS 3	Uncertain significance	1	rs28897717	51375
BRCA2	c.3032C>G	p.Thr1011Arg	NM_000059.3(BRCA2):c.3032C>G (p.Thr1011Arg)	CLASS 3	Uncertain significance	1	rs80358548	37815
BRCA2	c.3437A>G	p.Glu1146Gly	NM_000059.3(BRCA2):c.3437A>G (p.Glu1146Gly)	CLASS 3	Uncertain significance	1	rs80358588	37840
BRCA2	c.3547G>C	p.Glu1183Gln	NM_000059.3(BRCA2):c.3547G>C (p.Glu1183Gln)	CLASS 3	Uncertain significance	1
BRCA2	c.3562A>G	p.Ile1188Val	NM_000059.3(BRCA2):c.3562A>G (p.Ile1188Val)	CLASS 3	Uncertain significance	1	rs202230438	41547
BRCA2	c.3608G>A	p.Ser1203Asn	NM_000059.3(BRCA2):c.3608G>A (p.Ser1203Asn)	CLASS 3	Uncertain significance	1
BRCA2	c.3864_3866delAAT	p.Asn1288del	NM_000059.3(BRCA2):c.3864_3866delTAA (p.Asn1288del)	CLASS 3	Uncertain significance	1	rs276174837	126027
BRCA2	c.425+4T>G		NM_000059.3(BRCA2):c.425+4T>G	CLASS 3	Uncertain significance	1	rs757612558	187244
BRCA2	c.4412_4414delGAA	p.Arg1471_Lys1472delinsLys	NM_000059.3(BRCA2):c.4412_4414delGAA (p.Arg1471del)	CLASS 3	Uncertain significance	1	rs886039317	265056
BRCA2	c.5081G>C	p.Arg1694Thr	NM_000059.3(BRCA2):c.5081G>C (p.Arg1694Thr)	CLASS 3	Uncertain significance	1	rs753721331	187482
BRCA2	c.5921C>T	p.Thr1974Ile	NM_000059.3(BRCA2):c.5921C>T (p.Thr1974Ile)	CLASS 3	Uncertain significance	1	rs55730620	91428
BRCA2	c.6160G>A	p.Ala2054Thr	NM_000059.3(BRCA2):c.6160G>A (p.Ala2054Thr)	CLASS 3	Uncertain significance	1	rs80358855	187483
BRCA2	c.6296G>C	p.Arg2099Thr	NM_000059.3(BRCA2):c.6296G>C (p.Arg2099Thr)	CLASS 3	Uncertain significance	1	rs80358868	52049
BRCA2	c.6607G>T	p.Val2203Phe	NM_000059.3(BRCA2):c.6607G>T (p.Val2203Phe)	CLASS 3	Uncertain significance	1	rs587782136	141952
BRCA2	c.6613G>A	p.Val2205Met	NM_000059.3(BRCA2):c.6613G>A (p.Val2205Met)	CLASS 3	Uncertain significance	1	rs80358889	52134
BRCA2	c.6983A>G	p.Glu2328Gly	NM_000059.3(BRCA2):c.6983A>G (p.Glu2328Gly)	CLASS 3	Uncertain significance	1
BRCA2	c.7985C>T	p.Thr2662Met	NM_000059.3(BRCA2):c.7985C>T (p.Thr2662Met)	CLASS 3	Uncertain significance	1	rs431825362	184089
BRCA2	c.8944A>C	p.Lys2982Gln	NM_000059.3(BRCA2):c.8944A>C (p.Lys2982Gln)	CLASS 3	Uncertain significance	1	rs80359145	52705
BRCA2	c.8981C>T	p.Ser2994Leu	NM_000059.3(BRCA2):c.8981C>T (p.Ser2994Leu)	CLASS 3	Uncertain significance	1
BRCA2	c.9472A>G	p.Thr3158Ala	NM_000059.3(BRCA2):c.9472A>G (p.Thr3158Ala)	CLASS 3	Uncertain significance	1	rs786204284	188441
BRCA2	c.9863C>T	p.Thr3288Ile	NM_000059.3(BRCA2):c.9863C>T (p.Thr3288Ile)	CLASS 3	Uncertain significance	1	rs754588394	216267
BRIP1	c.10A>G	p.Met4Val	NM_032043.2(BRIP1):c.10A>G (p.Met4Val)	CLASS 3	Uncertain significance	1	rs45512093	232285
BRIP1	c.1255C>T	p.Arg419Trp	NM_032043.2(BRIP1):c.1255C>T (p.Arg419Trp)	CLASS 3	Uncertain significance	2	rs150624408	128153
BRIP1	c.139C>G	p.Pro47Ala	NM_032043.2(BRIP1):c.139C>G (p.Pro47Ala)	CLASS 3	Uncertain significance	2	rs28903098	4736
BRIP1	c.1987A>G	p.Thr663Ala	NM_032043.2(BRIP1):c.1987A>G (p.Thr663Ala)	CLASS 3	Uncertain significance	1
BRIP1	c.2220G>T	p.Gln740His	NM_032043.2(BRIP1):c.2220G>T (p.Gln740His)	CLASS 3	Uncertain significance	3	rs45589637	133752
BRIP1	c.2233G>A	p.Ala745Thr	NM_032043.2(BRIP1):c.2233G>A (p.Ala745Thr)	CLASS 3	Uncertain significance	1	rs587780235	128169
BRIP1	c.2285G>A	p.Arg762His	NM_032043.2(BRIP1):c.2285G>A (p.Arg762His)	CLASS 3	Uncertain significance	1	rs200960251	185226
BRIP1	c.2325T>G	p.Asn775Lys	NM_032043.2(BRIP1):c.2325T>G (p.Asn775Lys)	CLASS 3	Uncertain significance	1	rs375146450	219556
BRIP1	c.2440C>T	p.Arg814Cys	NM_032043.2(BRIP1):c.2440C>T (p.Arg814Cys)	CLASS 3	Uncertain significance	1	rs201869624	133755
BRIP1	c.2741T>C	p.Leu914Ser	NM_032043.2(BRIP1):c.2741T>C (p.Leu914Ser)	CLASS 3	Uncertain significance	1	rs886053215	324351
BRIP1	c.3020C>A	p.Ser1007Tyr	NM_032043.2(BRIP1):c.3020C>A (p.Ser1007Tyr)	CLASS 3	Uncertain significance	1	rs886053214	324349
BRIP1	c.3262C>T	p.His1088Tyr	NM_032043.2(BRIP1):c.3262C>T (p.His1088Tyr)	CLASS 3	Uncertain significance	1	rs878855154	241654
BRIP1	c.332C>T	p.Pro111Leu	NM_032043.2(BRIP1):c.332C>T (p.Pro111Leu)	CLASS 3	Uncertain significance	1
BRIP1	c.415T>G	p.Ser139Ala	NM_032043.2(BRIP1):c.415T>G (p.Ser139Ala)	CLASS 3	Uncertain significance	1	rs202072866	132712
BRIP1	c.550G>T	p.Asp184Tyr	NM_032043.2(BRIP1):c.550G>T (p.Asp184Tyr)	CLASS 3	Uncertain significance	1	rs201047375	143021
CDH1	c.1223C>T	p.Ala408Val	NM_004360.4(CDH1):c.1223C>T (p.Ala408Val)	CLASS 3	Uncertain significance	1	rs138135866	127908
CDH1	c.1325T>C	p.Leu442Ser	NM_004360.4(CDH1):c.1325T>C (p.Leu442Ser)	CLASS 3	Uncertain significance	1	rs752074266	231246
CDH1	c.1927A>G	p.Asn643Asp	NM_004360.4(CDH1):c.1927A>G (p.Asn643Asp)	CLASS 3	Uncertain significance	1	rs587781540	141161
CDH1	c.214G>A	p.Asp72Asn	NM_004360.4(CDH1):c.214G>A (p.Asp72Asn)	CLASS 3	Uncertain significance	1	rs35606263	136064
CDH1	c.233G>A	p.Gly78Asp	NM_004360.4(CDH1):c.233G>A (p.Gly78Asp)	CLASS 3	Uncertain significance	1	rs587781404	140968
CDH1	c.2350C>T	p.Arg784Cys	NM_004360.4(CDH1):c.2350C>T (p.Arg784Cys)	CLASS 3	Uncertain significance	1	rs775922721	233549
CDH1	c.2387G>A	p.Arg796Gln	NM_004360.4(CDH1):c.2387G>A (p.Arg796Gln)	CLASS 3	Uncertain significance	1	rs587782549	142565
CDH1	c.2494G>A	p.Val832Met	NM_004360.4(CDH1):c.2494G>A (p.Val832Met)	CLASS 3	Uncertain significance	1	rs35572355	12246
CDH1	c.2512A>G	p.Ser838Gly	NM_004360.4(CDH1):c.2512A>G (p.Ser838Gly)	CLASS 3	Uncertain significance	1	rs121964872	12233
CDH1	c.344C>T	p.Thr115Met	NM_004360.4(CDH1):c.344C>T (p.Thr115Met)	CLASS 3	Uncertain significance	1	rs370973869	140878
CDH1	c.425A>G	p.Asn142Ser	NM_004360.4(CDH1):c.425A>G (p.Asn142Ser)	CLASS 3	Uncertain significance	1
CDH1	c.546A>C	p.Lys182Asn	NM_004360.4(CDH1):c.546A>C (p.Lys182Asn)	CLASS 3	Uncertain significance	1	rs201141645	140853
CDH1	c.901G>A	p.Ala301Thr	NM_004360.4(CDH1):c.901G>A (p.Ala301Thr)	CLASS 3	Uncertain significance	1	rs749056300	185413
CDK4	c.460G>C	p.Val154Leu	NM_000075.3(CDK4):c.460G>C (p.Val154Leu)	CLASS 3	Uncertain significance	1	rs563692823	216270
CDK4	c.763C>A	p.Arg255Ser	NM_000075.3(CDK4):c.763C>A (p.Arg255Ser)	CLASS 3	Uncertain significance	1
CDK4	c.763C>T	p.Arg255Cys	NM_000075.3(CDK4):c.763C>T (p.Arg255Cys)	CLASS 3	Uncertain significance	1	rs587778188	133877
CDK4	c.886C>T	p.His296Tyr	NM_000075.3(CDK4):c.886C>T (p.His296Tyr)	CLASS 3	Uncertain significance	1	rs2227954	188345
CDKN2A	c.106G>T	p.Ala36Ser	NM_000077.4 (CDKN2A):c.106G>T (p.Ala36Ser)	CLASS 3	Uncertain significance	1	rs777948908
CDKN2A	c.313G>T	p.Asp105Tyr	NM_000077.4 (CDKN2A):c.313G>T (p.Asp105Tyr)	CLASS 3	Uncertain significance	1
CHEK1	c.478C>T	p.Arg160Cys	NM_001114121.2 (CHEK1):c.478C>T (p.Arg160Cys)	CLASS 3	Uncertain significance	1	rs369248914
CHEK2	c.1012C>T	p.Leu338Phe	NM_007194.3(CHEK2):c.1012C>T (p.Leu338Phe)	CLASS 3	Uncertain significance	1	rs587782441	142406
CHEK2	c.1053G>T	p.Glu351Asp	NM_007194.3(CHEK2):c.1053G>T (p.Glu351Asp)	CLASS 3	Uncertain significance	1	rs587782268	142151
CHEK2	c.1312G>T	p.Asp438Tyr	NM_007194.3(CHEK2):c.1312G>T (p.Asp438Tyr)	CLASS 3	Uncertain significance	2	rs200050883	128056
CHEK2	c.1313A>T	p.Asp438Val	NM_007194.3(CHEK2):c.1313A>T (p.Asp438Val)	CLASS 3	Uncertain significance	1
CHEK2	c.1415A>G	p.Lys472Arg	NM_007194.3(CHEK2):c.1415A>G (p.Lys472Arg)	CLASS 3	Uncertain significance	1	rs1064793511	418901
CHEK2	c.1420C>T	p.Arg474Cys	NM_007194.3(CHEK2):c.1420C>T (p.Arg474Cys)	CLASS 3	Uncertain significance	1	rs540635787	128059
CHEK2	c.1427C>A	p.Thr476Lys	NM_007194.3(CHEK2):c.1427C>A (p.Thr476Lys)	CLASS 3	Uncertain significance	1	rs142763740	486833
CHEK2	c.1556G>T	p.Arg519Leu	NM_007194.3(CHEK2):c.1556G>T (p.Arg519Leu)	CLASS 3	Uncertain significance	3	rs587780180	128066
CHEK2	c.1568G>A	p.Arg523His	NM_007194.3(CHEK2):c.1568G>A (p.Arg523His)	CLASS 3	Uncertain significance	1	rs948928965	460810
CHEK2	c.1619C>T	p.Ala540Val	NM_007194.3(CHEK2):c.1619C>T (p.Ala540Val)	CLASS 3	Uncertain significance	1
CHEK2	c.190G>A	p.Glu64Lys	NM_007194.3(CHEK2):c.190G>A (p.Glu64Lys)	CLASS 3	Uncertain significance	1	rs141568342	128068
CHEK2	c.246_260delCCAAGAACCTGAGGA	p.Asp82_Glu86del	NM_007194.3(CHEK2):c.246_260delCCAAGAACCTGAGGA (p.Asp82_Glu86del)	CLASS 3	Uncertain significance	1	rs587780181	128069
CHEK2	c.434G>C	p.Arg145Pro	NM_007194.3(CHEK2):c.434G>C (p.Arg145Pro)	CLASS 3	Uncertain significance	1
CHEK2	c.442A>G	p.Arg148Gly	NM_007194.3(CHEK2):c.442A>G (p.Arg148Gly)	CLASS 3	Uncertain significance	1	rs876660482	233550
CHEK2	c.480A>G	p.Ile160Met	NM_007194.3(CHEK2):c.480A>G (p.Ile160Met)	CLASS 3	Uncertain significance	4	rs575910805	128077
CHEK2	c.539G>A	p.Arg180His	NM_007194.3(CHEK2):c.539G>A (p.Arg180His)	CLASS 3	Uncertain significance	2	rs137853009	5596
CHEK2	c.688G>C	p.Ala230Pro	NM_007194.3(CHEK2):c.688G>C (p.Ala230Pro)	CLASS 3	Uncertain significance	1	rs748636216	410020
CHEK2	c.902T>G	p.Leu301Trp	NM_007194.3(CHEK2):c.902T>G (p.Leu301Trp)	CLASS 3	Uncertain significance	1	rs886039739	491654
CHEK2	c.906A>C	p.Glu302Asp	NM_007194.3(CHEK2):c.906A>C (p.Glu302Asp)	CLASS 3	Uncertain significance	2	rs587780190	128087
CHEK2	c.911T>A	p.Met304Lys	NM_007194.3(CHEK2):c.911T>A (p.Met304Lys)	CLASS 3	Uncertain significance	1
EPCAM	c.134A>T	p.Gln45Leu	NM_002354.2(EPCAM):c.134A>T (p.Gln45Leu)	CLASS 3	Uncertain significance	1	rs372142268
EPCAM	c.338C>T	p.Thr113Ile	NM_002354.2(EPCAM):c.338C>T (p.Thr113Ile)	CLASS 3	Uncertain significance	1
EPCAM	c.922A>T	p.Met308Leu	NM_002354.2(EPCAM):c.922A>T (p.Met308Leu)	CLASS 3	Uncertain significance	1
ABRAXAS1	c.1108T>A	p.Ser370Thr	NM_139076.2(ABRAXAS1):c.1108T>A (p.Ser370Thr)	CLASS 3	Uncertain significance	1	rs587780263	128216
ABRAXAS1	c.125A>G	p.Lys42Arg	NM_139076.2(ABRAXAS1):c.125A>G (p.Lys42Arg)	CLASS 3	Uncertain significance	6	rs201948472	128218
MEN1	c.1192C>G	p.Gln398Glu	NM_000244.3(MEN1):c.1192C>G (p.Gln398Glu)	CLASS 3	Uncertain significance	1
MEN1	c.1449C>T	p.Gly483=	NM_000244.3(MEN1):c.1449C>T (p.Gly483=)	CLASS 3	Uncertain significance	1
MEN1	c.1561C>T	p.Arg521Trp	NM_000244.3(MEN1):c.1561C>T (p.Arg521Trp)	CLASS 3	Uncertain significance	1
MEN1	c.329G>C	p.Gly110Ala	NM_000244.3(MEN1):c.329G>C (p.Gly110Ala)	CLASS 3	Uncertain significance	1
MEN1	c.344G>A	p.Arg115His	NM_000244.3(MEN1):c.344G>A (p.Arg115His)	CLASS 3	Uncertain significance	1	rs1114167507	428047
MEN1	c.541G>T	p.Ala181Ser	NM_000244.3(MEN1):c.541G>T (p.Ala181Ser)	CLASS 3	Uncertain significance	4	rs376872829
MEN1	c.563C>T	p.Pro188Leu	NM_000244.3(MEN1):c.563C>T (p.Pro188Leu)	CLASS 3	Uncertain significance	1
MEN1	c.578C>T	p.Pro193Leu	NM_000244.3(MEN1):c.578C>T (p.Pro193Leu)	CLASS 3	Uncertain significance	2	rs199706698	161295
MLH1	c.1360G>C	p.Gly454Arg	NM_000249.3(MLH1):c.1360G>C (p.Gly454Arg)	CLASS 3	Uncertain significance	1	rs63750527	89705
MLH1	c.1964T>C	p.Ile655Thr	NM_000249.3(MLH1):c.1964T>C (p.Ile655Thr)	CLASS 3	Uncertain significance	1	rs63751225	41638
MLH1	c.2174G>A	p.Arg725His	NM_000249.3(MLH1):c.2174G>A (p.Arg725His)	CLASS 3	Uncertain significance	1	rs566928243	90082
MLH1	c.306+4A>G		NM_000249.3(MLH1):c.306+4A>G	CLASS 3	Uncertain significance	1	rs267607733	90147
MLH1	c.479C>T	p.Ala160Val	NM_000249.3(MLH1):c.479C>T (p.Ala160Val)	CLASS 3	Uncertain significance	1	rs63749924	90244
MLH1	c.91_92delinsTG	p.Ala31Cys	NM_000249.3(MLH1):c.91_92delGCinsTG (p.Ala31Cys)	CLASS 3	Uncertain significance	1	rs63749994	90442
MLH1	c.94A>T	p.Ile32Phe	NM_000249.3(MLH1):c.94A>T (p.Ile32Phe)	CLASS 3	Uncertain significance	1
MLH1	c.96C>G	p.Ile32Met	NM_000249.3(MLH1):c.96C>G (p.Ile32Met)	CLASS 3	Uncertain significance	1		455465
MRE11A	c.1462C>T	p.Arg488Cys	NM_005591.3(MRE11):c.1462C>T (p.Arg488Cys)	CLASS 3	Uncertain significance	6	rs375261439	127972
MRE11A	c.1727G>A	p.Arg576Gln	NM_005591.3(MRE11):c.1727G>A (p.Arg576Gln)	CLASS 3	Uncertain significance	2	rs139461096	127974
MRE11A	c.1783+7A>G		NM_005591.3(MRE11):c.1783+7A>G	CLASS 3	Uncertain significance	1	rs774520952	220059
MRE11A	c.1807A>G	p.Thr603Ala	NM_005591.3(MRE11):c.1807A>G (p.Thr603Ala)	CLASS 3	Uncertain significance	1	rs751657849	232608
MRE11A	c.2076T>A	p.Asp692Glu	NM_005591.3(MRE11):c.2076T>A (p.Asp692Glu)	CLASS 3	Uncertain significance	1	rs778093337	184593
MRE11A	c.305G>T	p.Gly102Val	NM_005591.3(MRE11):c.305G>T (p.Gly102Val)	CLASS 3	Uncertain significance	1	rs199736271	141414
MRE11A	c.358A>G	p.Ile120Val	NM_005591.3(MRE11):c.358A>G (p.Ile120Val)	CLASS 3	Uncertain significance	1	rs372131911	186412
MRE11A	c.455A>C	p.His152Pro	NM_005591.3(MRE11):c.455A>C (p.His152Pro)	CLASS 3	Uncertain significance	1
MRE11A	c.493A>T	p.Ser165Cys	NM_005591.3(MRE11):c.493A>T (p.Ser165Cys)	CLASS 3	Uncertain significance	1
MRE11A	c.526A>G	p.Ile176Val	NM_005591.3(MRE11):c.529G>A (p.Ala177Thr)	CLASS 3	Uncertain significance	1	rs142996063	127983
MRE11A	c.529G>A	p.Ala177Thr	NM_005591.3(MRE11):c.526A>G (p.Ile176Val)	CLASS 3	Uncertain significance	3	rs587781676	141349
MRE11A	c.76A>G	p.Met26Val	NM_005591.3(MRE11):c.76A>G (p.Met26Val)	CLASS 3	Uncertain significance	1
MRE11A	c.848A>G	p.His283Arg	NM_005591.3(MRE11):c.848A>G (p.His283Arg)	CLASS 3	Uncertain significance	1	rs142727857	306492
MSH2	c.1144C>A	p.Arg382Ser	NM_000251.2(MSH2):c.1144C>A (p.Arg382Ser)	CLASS 3	Uncertain significance	1
MSH2	c.1148G>A	p.Arg383Gln	NM_000251.2(MSH2):c.1148G>A (p.Arg383Gln)	CLASS 3	Uncertain significance	1	rs376934727	428531
MSH2	c.1405C>G	p.Leu469Val	NM_000251.2(MSH2):c.1405C>G (p.Leu469Val)	CLASS 3	Uncertain significance	1	rs780702096	455490
MSH2	c.1462T>G	p.Leu488Val	NM_000251.2(MSH2):c.1462T>G (p.Leu488Val)	CLASS 3	Uncertain significance	1	rs587781314	140843
MSH2	c.1597C>G	p.Leu533Val	NM_000251.2(MSH2):c.1597C>G (p.Leu533Val)	CLASS 3	Uncertain significance	1	rs786202987	186484
MSH2	c.1681G>A	p.Glu561Lys	NM_000251.2(MSH2):c.1681G>A (p.Glu561Lys)	CLASS 3	Uncertain significance	2	rs63750328	90745
MSH2	c.1748A>G	p.Asn583Ser	NM_000251.2(MSH2):c.1748A>G (p.Asn583Ser)	CLASS 3	Uncertain significance	1	rs201118107	41645
MSH2	c.1787A>G	p.Asn596Ser	NM_000251.2(MSH2):c.1787A>G (p.Asn596Ser)	CLASS 3	Uncertain significance	1	rs41295288	41646
MSH2	c.182A>C	p.Gln61Pro	NM_000251.2(MSH2):c.182A>C (p.Gln61Pro)	CLASS 3	Uncertain significance	1	rs587779113	90798
MSH2	c.1831G>A	p.Val611Met	NM_000251.2(MSH2):c.1831G>A (p.Val611Met)	CLASS 3	Uncertain significance	1	rs369385048	237376
MSH2	c.183G>T	p.Gln61His	NM_000251.2(MSH2):c.183G>T (p.Gln61His)	CLASS 3	Uncertain significance	1	rs751082926	233513
MSH2	c.247A>G	p.Met83Val	NM_000251.2(MSH2):c.247A>G (p.Met83Val)	CLASS 3	Uncertain significance	1	rs766196837	408535
MSH2	c.435T>G	p.Ile145Met	NM_000251.2(MSH2):c.435T>G (p.Ile145Met)	CLASS 3	Uncertain significance	1	rs63750124	91097
MSH2	c.499G>C	p.Asp167His	NM_000251.2(MSH2):c.499G>C (p.Asp167His)	CLASS 3	Uncertain significance	1	rs63750255	91112
MSH2	c.557A>G	p.Asn186Ser	NM_000251.2(MSH2):c.557A>G (p.Asn186Ser)	CLASS 3	Uncertain significance	1	rs151129360	91133
MSH2	c.716A>G	p.Gln239Arg	NM_000251.2(MSH2):c.716A>G (p.Gln239Arg)	CLASS 3	Uncertain significance	1	rs199676483	182589
MSH2	c.965G>T	p.Gly322Val	NM_000251.2(MSH2):c.965G>T (p.Gly322Val)	CLASS 3	Uncertain significance	1	rs4987188	142516
MSH6	c.1025C>G	p.Ala342Gly	NM_000179.2(MSH6):c.1025C>G (p.Ala342Gly)	CLASS 3	Uncertain significance	1
MSH6	c.1402C>T	p.Arg468Cys	NM_000179.2(MSH6):c.1402C>T (p.Arg468Cys)	CLASS 3	Uncertain significance	1	rs369456858	89191
MSH6	c.1618_1620delCTT	p.Leu540del	NM_000179.2(MSH6):c.1618_1620delCTT (p.Leu540del)	CLASS 3	Uncertain significance	1	rs1064793600	419037
MSH6	c.1814C>G	p.Thr605Ser	NM_000179.2(MSH6):c.1814C>G (p.Thr605Ser)	CLASS 3	Uncertain significance	3	rs587781616	141265
MSH6	c.2398G>C	p.Val800Leu	NM_000179.2(MSH6):c.2398G>C (p.Val800Leu)	CLASS 3	Uncertain significance	3	rs61748083	89279
MSH6	c.2622C>T	p.=	NM_000179.2(MSH6):c.2622C>T (p.=)	CLASS 3	Uncertain significance	1
MSH6	c.2806G>C	p.Asp936His	NM_000179.2(MSH6):c.2806G>C (p.Asp936His)	CLASS 3	Uncertain significance	1
MSH6	c.2975A>G	p.Glu992Gly	NM_000179.2(MSH6):c.2975A>G (p.Glu992Gly)	CLASS 3	Uncertain significance	1	rs876660688	233859
MSH6	c.3349T>C	p.Cys1117Arg	NM_000179.2(MSH6):c.3349T>C (p.Cys1117Arg)	CLASS 3	Uncertain significance	1	rs786202829	186280
MSH6	c.3727A>T	p.Thr1243Ser	NM_000179.2(MSH6):c.3727A>T (p.Thr1243Ser)	CLASS 3	Uncertain significance	1	rs147453999	127589
MSH6	c.3758T>A	p.Val1253Glu	NM_000179.2(MSH6):c.3758T>A (p.Val1253Glu)	CLASS 3	Uncertain significance	1	rs202066386	127591
MSH6	c.3832C>G	p.Pro1278Ala	NM_000179.2(MSH6):c.3832C>G (p.Pro1278Ala)	CLASS 3	Uncertain significance	1
MSH6	c.4002-4T>C		NM_000179.2(MSH6):c.4002-4T>C	CLASS 3	Uncertain significance	1	rs370428032	184807
MSH6	c.893G>A	p.Arg298Gln	NM_000179.2(MSH6):c.893G>A (p.Arg298Gln)	CLASS 3	Uncertain significance	1	rs765237563	186227
MSH6	c.95G>A	p.Gly32Asp	NM_000179.2(MSH6):c.95G>A (p.Gly32Asp)	CLASS 3	Uncertain significance	1	rs771426932	418608
MUTYH	c.1276C>T	p.Arg426Cys	NM_001128425.1(MUTYH):c.1276C>T (p.Arg426Cys)	CLASS 3	Uncertain significance	1	rs150792276	41753
MUTYH	c.493G>A	p.Ala165Thr	NM_001128425.1(MUTYH):c.493G>A (p.Ala165Thr)	CLASS 3	Uncertain significance	1		185959
MUTYH	c.572G>A	p.Arg191Gln	NM_001128425.1(MUTYH):c.572G>A (p.Arg191Gln)	CLASS 3	Uncertain significance	1	rs369677603	127846
MUTYH	c.588G>C	p.Glu196Asp	NM_001128425.1(MUTYH):c.588G>C (p.Glu196Asp)	CLASS 3	Uncertain significance	2	rs587781645	141306
MUTYH	c.667A>G	p.Ile223Val	NM_001128425.1(MUTYH):c.667A>G (p.Ile223Val)	CLASS 3	Uncertain significance	3	rs200872702	127847
MUTYH	c.679G>A	p.Ala227Thr	NM_001128425.1(MUTYH):c.679G>A (p.Ala227Thr)	CLASS 3	Uncertain significance	1	rs369854269	229778
MUTYH	c.797C>G	p.Ala266Gly	NM_001128425.1(MUTYH):c.797C>G (p.Ala266Gly)	CLASS 3	Uncertain significance	1	rs750344996	186750
MUTYH	c.880C>T	p.Arg294Cys	NM_001128425.1(MUTYH):c.880C>T (p.Arg294Cys)	CLASS 3	Uncertain significance	1	rs199840380	182692
MUTYH	c.925C>T	p.Arg309Cys	NM_001128425.1(MUTYH):c.925C>T (p.Arg309Cys)	CLASS 3	Uncertain significance	2	rs138089183	41765
NBN	c.1081A>G	p.Thr361Ala	NM_002485.4(NBN):c.1081A>G (p.Thr361Ala)	CLASS 3	Uncertain significance	1
NBN	c.119C>T	p.Ser40Leu	NM_002485.4(NBN):c.119C>T (p.Ser40Leu)	CLASS 3	Uncertain significance	1		141146
NBN	c.2149A>T	p.Thr717Ser	NM_002485.4(NBN):c.2149A>T (p.Thr717Ser)	CLASS 3	Uncertain significance	1	rs587780093	127865
NBN	c.278C>T	p.Ser93Leu	NM_002485.4(NBN):c.278C>T (p.Ser93Leu)	CLASS 3	Uncertain significance	1	rs12721593	142227
NBN	c.511A>G	p.Ile171Val	NM_002485.4(NBN):c.511A>G (p.Ile171Val)	CLASS 3	Uncertain significance	7	rs61754966	6946
NBN	c.633T>A	p.Asp211Glu	NM_002485.4(NBN):c.633T>A (p.Asp211Glu)	CLASS 3	Uncertain significance	1	rs377700348	140805
NBN	c.634C>T	p.Arg215Trp	NM_002485.4(NBN):c.634C>T (p.Arg215Trp)	CLASS 3	Uncertain significance	1
NBN	c.643C>T	p.Arg215Trp	NM_002485.4(NBN):c.643C>T (p.Arg215Trp)	CLASS 3	Uncertain significance	4	rs34767364	6948
NF1	c.1166A>G	p.His389Arg	NM_000267.3(NF1):c.1166A>G (p.His389Arg)	CLASS 3	Uncertain significance	1	rs149739570	141982
NF1	c.1243C>T	p.His415Tyr	NM_000267.3(NF1):c.1243C>T (p.His415Tyr)	CLASS 3	Uncertain significance	1
NF1	c.241C>A	p.Leu81Ile	NM_000267.3(NF1):c.241C>A (p.Leu81Ile)	CLASS 3	Uncertain significance	2	rs587782772	142858
NF1	c.2585C>G	p.Thr862Ser	NM_000267.3(NF1):c.2585C>G (p.Thr862Ser)	CLASS 3	Uncertain significance	1	rs200302954	41670
NF1	c.2819C>G	p.Thr940Ser	NM_000267.3(NF1):c.2819C>G (p.Thr940Ser)	CLASS 3	Uncertain significance	2	rs368995630	237541
NF1	c.3436G>A	p.Val1146Ile	NM_000267.3(NF1):c.3436G>A (p.Val1146Ile)	CLASS 3	Uncertain significance	1	rs201047812	141451
NF1	c.3883A>G	p.Thr1295Ala	NM_000267.3(NF1):c.3883A>G (p.Thr1295Ala)	CLASS 3	Uncertain significance	2	rs143836226	185777
NF1	c.4294G>A	p.Val1432Ile	NM_000267.3(NF1):c.4294G>A (p.Val1432Ile)	CLASS 3	Uncertain significance	1
NF1	c.4383A>G	p.Ile1461Met	NM_000267.3(NF1):c.4383A>G (p.Ile1461Met)	CLASS 3	Uncertain significance	1
NF1	c.584A>G	p.Lys195Arg	NM_000267.3(NF1):c.584A>G (p.Lys195Arg)	CLASS 3	Uncertain significance	1	rs587778552	134888
NF1	c.6716C>T	p.Ser2239Phe	NM_000267.3(NF1):c.6716C>T (p.Ser2239Phe)	CLASS 3	Uncertain significance	1
NF1	c.7002T>G	p.Ser2334Arg	NM_000267.3(NF1):c.7002T>G (p.Ser2334Arg)	CLASS 3	Uncertain significance	1
NF1	c.8451C>G	p.Ile2817Met	NM_000267.3(NF1):c.8451C>G (p.Ile2817Met)	CLASS 3	Uncertain significance	1
PALB2	c.1123C>A	p.Leu375Ile	NM_024675.3(PALB2):c.1123C>A (p.Leu375Ile)	CLASS 3	Uncertain significance	1	rs373298267	187142
PALB2	c.1152A>G	p.=	NM_024675.3(PALB2):c.1152A>G (p.=)	CLASS 3	Uncertain significance	1
PALB2	c.1448C>T	p.Ser483Leu	NM_024675.3(PALB2):c.1448C>T (p.Ser483Leu)	CLASS 3	Uncertain significance	1
PALB2	c.1537A>C	p.Thr513Pro	NM_024675.3(PALB2):c.1537A>C (p.Thr513Pro)	CLASS 3	Uncertain significance	1	rs1060502741	484209
PALB2	c.1544A>G	p.Lys515Arg	NM_024675.3(PALB2):c.1544A>G (p.Lys515Arg)	CLASS 3	Uncertain significance	1	rs515726072	126607
PALB2	c.2461A>T	p.Asn821Tyr	NM_024675.3(PALB2):c.2461A>T (p.Asn821Tyr)	CLASS 3	Uncertain significance	1	rs958566673	480228
PALB2	c.2792T>G	p.Leu931Arg	NM_024675.3(PALB2):c.2792T>G (p.Leu931Arg)	CLASS 3	Uncertain significance	3	rs773831304	186840
PALB2	c.2813A>G	p.Asn938Ser	NM_024675.3(PALB2):c.2813A>G (p.Asn938Ser)	CLASS 3	Uncertain significance	1
PALB2	c.292A>G	p.Ile98Val	NM_024675.3(PALB2):c.292A>G (p.Ile98Val)	CLASS 3	Uncertain significance	1	rs587782831	142935
PALB2	c.3054G>C	p.Glu1018Asp	NM_024675.3(PALB2):c.3054G>C (p.Glu1018Asp)	CLASS 3	Uncertain significance	1	rs183489969	126708
PALB2	c.3073G>A	p.Ala1025Thr	NM_024675.3(PALB2):c.3073G>A (p.Ala1025Thr)	CLASS 3	Uncertain significance	1	rs746872839	217917
PALB2	c.3122A>C	p.Lys1041Thr	NM_024675.3(PALB2):c.3122A>C (p.Lys1041Thr)	CLASS 3	Uncertain significance	1	rs781663559	422560
PALB2	c.3296C>G	p.Thr1099Arg	NM_024675.3(PALB2):c.3296C>G (p.Thr1099Arg)	CLASS 3	Uncertain significance	1	rs142132127	142504
PALB2	c.3306C>G	p.Ser1102Arg	NM_024675.3(PALB2):c.3306C>G (p.Ser1102Arg)	CLASS 3	Uncertain significance	1	rs515726112	126731
PALB2	c.3320T>C	p.Leu1107Pro	NM_024675.3(PALB2):c.3320T>C (p.Leu1107Pro)	CLASS 3	Uncertain significance	1	rs149194681	142465
PALB2	c.3508C>T	p.His1170Tyr	NM_024675.3(PALB2):c.3508C>T (p.His1170Tyr)	CLASS 3	Uncertain significance	1	rs200283306	141320
PALB2	c.739A>G	p.Thr247Ala	NM_024675.3(PALB2):c.739A>G (p.Thr247Ala)	CLASS 3	Uncertain significance	1	rs786203040	186559
PALB2	c.833_834delinsAT	p.Leu278His	NM_024675.3(PALB2):c.833_834delTAinsAT (p.Leu278His)	CLASS 3	Uncertain significance	1	rs587778582	134992
PMS2	c.1171G>T	p.Asp391Tyr	NM_000535.6(PMS2):c.1171G>T (p.Asp391Tyr)	CLASS 3	Uncertain significance	1	rs1064795020	421266
PMS2	c.1490G>A	p.Gly497Asp	NM_000535.6(PMS2):c.1490G>A (p.Gly497Asp)	CLASS 3	Uncertain significance	1	rs199739859	127761
PMS2	c.1567T>A	p.Ser523Thr	NM_000535.6(PMS2):c.1567T>A (p.Ser523Thr)	CLASS 3	Uncertain significance	1	rs63751132	127763
PMS2	c.1717A>T	p.Thr573Ser	NM_000535.6(PMS2):c.1717A>T (p.Thr573Ser)	CLASS 3	Uncertain significance	1	rs63751211	183997
PMS2	c.1999G>A	p.Glu667Lys	NM_000535.6(PMS2):c.1999G>A (p.Glu667Lys)	CLASS 3	Uncertain significance	1	rs587780045	127769
PMS2	c.2012C>T	p.Thr671Met	NM_000535.6(PMS2):c.2012C>T (p.Thr671Met)	CLASS 3	Uncertain significance	1	rs587780046	127770
PMS2	c.2043G>T	p.Gln681His	NM_000535.6(PMS2):c.2043G>T (p.Gln681His)	CLASS 3	Uncertain significance	1	rs876658953	411023
PMS2	c.2104G>A	p.Ala702Thr	NM_000535.6(PMS2):c.2104G>A (p.Ala702Thr)	CLASS 3	Uncertain significance	1
PMS2	c.2108C>T	p.Thr703Met	NM_000535.6(PMS2):c.2108C>T (p.Thr703Met)	CLASS 3	Uncertain significance	1	rs370196722	127773
PMS2	c.2149G>A	p.Val717Met	NM_000535.6(PMS2):c.2149G>A (p.Val717Met)	CLASS 3	Uncertain significance	3	rs201671325	41709
PMS2	c.2332T>A	p.Phe778Ile	NM_000535.6(PMS2):c.2332T>A (p.Phe778Ile)	CLASS 3	Uncertain significance	1	rs876660374	233391
PMS2	c.2356C>A	p.Leu786Met	NM_000535.6(PMS2):c.2356C>A (p.Leu786Met)	CLASS 3	Uncertain significance	1	rs576055272	142421
PMS2	c.428T>C	p.Ile143Thr	NM_000535.6(PMS2):c.428T>C (p.Ile143Thr)	CLASS 3	Uncertain significance	1
PMS2	c.46A>G	p.Lys16Glu	NM_000535.6(PMS2):c.46A>G (p.Lys16Glu)	CLASS 3	Uncertain significance	1	rs777845808	232676
PMS2	c.542A>T	p.Tyr181Phe	NM_000535.6(PMS2):c.542A>T (p.Tyr181Phe)	CLASS 3	Uncertain significance	1	rs863224681	216460
PMS2	c.620G>A	p.Gly207Glu	NM_000535.6(PMS2):c.620G>A (p.Gly207Glu)	CLASS 3	Uncertain significance	1	rs374704824	127793
PMS2	c.803+4A>G		NM_000535.6(PMS2):c.803+4A>G	CLASS 3	Uncertain significance	1	rs756312205	484256
PMS2	c.852A>G	p.=	NM_000535.6(PMS2):c.852A>G (p.=)	CLASS 3	Uncertain significance	1
PMS2	c.934A>T	p.Met312Leu	NM_000535.6(PMS2):c.934A>T (p.Met312Leu)	CLASS 3	Uncertain significance	1
PTEN	c.235G>A	p.Ala79Thr	NM_000314.6(PTEN):c.235G>A (p.Ala79Thr)	CLASS 3	Uncertain significance	4	rs202004587	41682
PTEN	c.492+3A>G		NM_000314.6(PTEN):c.492+3A>G	CLASS 3	Uncertain significance	1
RAD50	c.1094G>A	p.Arg365Gln	NM_005732.3(RAD50):c.1094G>A (p.Arg365Gln)	CLASS 3	Uncertain significance	2	rs146370443	127990
RAD50	c.1277A>G	p.Gln426Arg	NM_005732.3(RAD50):c.1277A>G (p.Gln426Arg)	CLASS 3	Uncertain significance	1	rs145428112	127993
RAD50	c.1429C>A	p.Leu477Met	NM_005732.3(RAD50):c.1429C>A (p.Leu477Met)	CLASS 3	Uncertain significance	1
RAD50	c.1604G>A	p.Arg535His	NM_005732.3(RAD50):c.1604G>A (p.Arg535His)	CLASS 3	Uncertain significance	1	rs200548021	141317
RAD50	c.1663A>G	p.Ile555Val	NM_005732.3(RAD50):c.1663A>G (p.Ile555Val)	CLASS 3	Uncertain significance	2	rs201120953	37379
RAD50	c.1680T>G	p.Ser560Arg	NM_005732.3(RAD50):c.1680T>G (p.Ser560Arg)	CLASS 3	Uncertain significance	1	rs786203901	187658
RAD50	c.2177G>A	p.Arg726His	NM_005732.3(RAD50):c.2177G>A (p.Arg726His)	CLASS 3	Uncertain significance	2	rs28903092	128001
RAD50	c.2288G>A	p.Arg763His	NM_005732.3(RAD50):c.2288G>A (p.Arg763His)	CLASS 3	Uncertain significance	2	rs141989813	128003
RAD50	c.2492A>G	p.Glu831Gly	NM_005732.3(RAD50):c.2492A>G (p.Glu831Gly)	CLASS 3	Uncertain significance	1	rs772155267	408419
RAD50	c.2604T>G	p.Asn868Lys	NM_005732.3(RAD50):c.2604T>G (p.Asn868Lys)	CLASS 3	Uncertain significance	2	rs786202498	185843
RAD50	c.281T>C	p.Ile94Thr	NM_005732.3(RAD50):c.281T>C (p.Ile94Thr)	CLASS 3	Uncertain significance	1	rs768127412	185400
RAD50	c.3036+5G>A		NM_005732.3(RAD50):c.3036+5G>A	CLASS 3	Uncertain significance	4	rs181016343	37381
RAD50	c.34G>C	p.Val12Leu	NM_005732.3(RAD50):c.34G>C (p.Val12Leu)	CLASS 3	Uncertain significance	1	rs755022536	230183
RAD50	c.3554G>A	p.Arg1185Gln	NM_005732.3(RAD50):c.3554G>A (p.Arg1185Gln)	CLASS 3	Uncertain significance	1	rs747603489	408424
RAD50	c.3779G>A	p.Arg1260His	NM_005732.3(RAD50):c.3779G>A (p.Arg1260His)	CLASS 3	Uncertain significance	1	rs367683141	142065
RAD50	c.3929A>G	p.Asn1310Ser	NM_005732.3(RAD50):c.3929A>G (p.Asn1310Ser)	CLASS 3	Uncertain significance	1	rs753468016	185847
RAD50	c.578G>A	p.Arg193Gln	NM_005732.3(RAD50):c.578G>A (p.Arg193Gln)	CLASS 3	Uncertain significance	1	rs776046799	219996
RAD50	c.587G>A	p.Arg196His	NM_005732.3(RAD50):c.587G>A (p.Arg196His)	CLASS 3	Uncertain significance	1	rs764784659	457480
RAD50	c.695C>A	p.Ala232Asp	NM_005732.3(RAD50):c.695C>A (p.Ala232Asp)	CLASS 3	Uncertain significance	1	rs28903089	185142
RAD50	c.785T>G	p.Leu262Arg	NM_005732.3(RAD50):c.785T>G (p.Leu262Arg)	CLASS 3	Uncertain significance	1	rs201728859	185329
RAD51B	c.1036+5G>A		NM_133509.3(RAD51B):c.619G>Tc.1036+5G>A	CLASS 3	Uncertain significance	1	rs148518198
RAD51B	c.1063G>A	p.Ala355Thr	NM_133509.3(RAD51B):c.1063G>A (p.Ala355Thr)	CLASS 3	Uncertain significance	3	rs61758785
RAD51B	c.226G>A	p.Ala76Thr	NM_133509.3(RAD51B):c.226G>A (p.Ala76Thr)	CLASS 3	Uncertain significance	7	rs190059291
RAD51B	c.25G>A	p.Val9Met	NM_133509.3(RAD51B):c.25G>A (p.Val9Met)	CLASS 3	Uncertain significance	2	rs34583846
RAD51B	c.619G>T	p.Val207Leu	NM_133509.3(RAD51B):c.619G>T (p.Val207Leu)	CLASS 3	Uncertain significance	1	rs28908168
RAD51B	c.7A>G	p.Ser3Gly	NM_133509.3(RAD51B):c.7A>G (p.Ser3Gly)	CLASS 3	Uncertain significance	1
RAD51B	c.976C>G	p.Pro326Ala	NM_133509.3(RAD51B):c.976C>G (p.Pro326Ala)	CLASS 3	Uncertain significance	1
RAD51B	c.983C>T	p.Ala328Val	NM_133509.3(RAD51B):c.983C>T (p.Ala328Val)	CLASS 3	Uncertain significance	1
RAD51C	c.523G>A	p.Ala175Thr	NM_058216.2(RAD51C):c.523G>A (p.Ala175Thr)	CLASS 3	Uncertain significance	1	rs587780838	136160
RAD51C	c.622A>G	p.Ile208Val	NM_058216.2(RAD51C):c.622A>G (p.Ile208Val)	CLASS 3	Uncertain significance	1		241773
RAD51C	c.705+3A>G		NM_058216.2(RAD51C):c.705+3A>G	CLASS 3	Uncertain significance	1	rs878855179	241775
RAD51C	c.778C>T	p.Arg260Trp	NM_058216.2(RAD51C):c.778C>T (p.Arg260Trp)	CLASS 3	Uncertain significance	1	rs374196453	141175
RAD51C	c.912T>G	p.Ser304Arg	NM_058216.2(RAD51C):c.912T>G (p.Ser304Arg)	CLASS 3	Uncertain significance	1
RAD51D	c.164G>A	p.Arg55Gln	NM_002878.3(RAD51D):c.164G>A (p.Arg55Gln)	CLASS 3	Uncertain significance	1	rs151198586	230266
RAD51D	c.270T>A	p.Asp90Glu	NM_002878.3(RAD51D):c.270T>A (p.Asp90Glu)	CLASS 3	Uncertain significance	3
RAD51D	c.394G>A	p.Val132Ile	NM_002878.3(RAD51D):c.394G>A (p.Val132Ile)	CLASS 3	Uncertain significance	1	rs201141245	185178
RAD51D	c.412A>C	p.Asn138His	NM_002878.3(RAD51D):c.412A>C (p.Asn138His)	CLASS 3	Uncertain significance	5	rs141690729	127888
RAD51D	c.413A>G	p.Asn138Ser	NM_002878.3(RAD51D):c.413A>G (p.Asn138Ser)	CLASS 3	Uncertain significance	1	rs201676898	127889
RAD51D	c.493C>G	p.Arg165Gly	NM_002878.3(RAD51D):c.493C>G (p.Arg165Gly)	CLASS 3	Uncertain significance	1	rs544654228	127890
RAD51D	c.493C>T	p.Arg165Trp	NM_002878.3(RAD51D):c.493C>T (p.Arg165Trp)	CLASS 3	Uncertain significance	1	rs544654228	127891
RAD51D	c.620C>G	p.Ser207Trp	NM_002878.3(RAD51D):c.620C>G (p.Ser207Trp)	CLASS 3	Uncertain significance	1	rs370228071	480538
RAD51D	c.784C>A	p.Pro262Thr	NM_002878.3(RAD51D):c.784C>A (p.Pro262Thr)	CLASS 3	Uncertain significance	1		492444
RAD51D	c.796C>T	p.Arg266Cys	NM_002878.3(RAD51D):c.796C>T (p.Arg266Cys)	CLASS 3	Uncertain significance	2	rs587781813	141519
RAD51D	c.931A>G	p.Ile311Val	NM_002878.3(RAD51D):c.931A>G (p.Ile311Val)	CLASS 3	Uncertain significance	1
RAD51D	c.932T>A	p.Ile311Asn	NM_002878.3(RAD51D):c.932T>A (p.Ile311Asn)	CLASS 3	Uncertain significance	1	rs145309168	127896
RAD51D	c.933T>G	p.Ile311Met	NM_002878.3(RAD51D):c.933T>G (p.Ile311Met)	CLASS 3	Uncertain significance	1	rs886052817	322623
RET	c.1102C>T	p.Arg368Cys	NM_020975.5(RET):c.1102C>T (p.Arg368Cys)	CLASS 3	Uncertain significance	1	rs754116867	486314
RET	c.134_135delinsTG	p.Ala45Val	NM_020975.5(RET):c.134C>T (p.Ala45Val)	CLASS 3	Uncertain significance	1	rs763526874	405538
RET	c.1487C>T	p.Ala496Val	NM_020975.5(RET):c.1487C>Tc.1487C>T (p.Ala496Val)	CLASS 3	Uncertain significance	1
RET	c.182A>C	p.Gln61Pro	NM_020975.5(RET):c.182A>C (p.Gln61Pro)	CLASS 3	Uncertain significance	1
RET	c.1894G>A	p.Glu632Lys	NM_020975.5(RET):c.1894G>A (p.Glu632Lys)	CLASS 3	Uncertain significance	1	rs377767407	24920
RET	c.1946C>T	p.Ser649Leu	NM_020975.5(RET):c.1946C>T (p.Ser649Leu)	CLASS 3	Uncertain significance	1	rs148935214	24928
RET	c.2080C>T	p.Arg694Trp	NM_020975.5(RET):c.2080C>T (p.Arg694Trp)	CLASS 3	Uncertain significance	1	rs193922700	36727
RET	c.2129A>G	p.Lys710Arg	NM_020975.5(RET):c.2129A>G (p.Lys710Arg)	CLASS 3	Uncertain significance	1
RET	c.2162G>A	p.Arg721Gln	NM_020975.5(RET):c.2162G>A (p.Arg721Gln)	CLASS 3	Uncertain significance	1
RET	c.2657G>A	p.Arg886Gln	NM_020975.5(RET):c.2657G>A (p.Arg886Gln)	CLASS 3	Uncertain significance	2	rs373594744
RET	c.3079C>G	p.Leu1027Val	NM_020975.5(RET):c.3079C>G (p.Leu1027Val)	CLASS 3	Uncertain significance	1
RET	c.765G>T	p.Met255Ile	NM_020975.5(RET):c.765G>T (p.Met255Ile)	CLASS 3	Uncertain significance	1
RET	c.785T>C	p.Val262Ala	NM_020975.5(RET):c.785T>C (p.Val262Ala)	CLASS 3	Uncertain significance	4	rs139790943	41845
RET	c.7A>G	p.Lys3Glu	NM_020975.5(RET):c.7A>G (p.Lys3Glu)	CLASS 3	Uncertain significance	1
SMAD4	c.424+5G>A		NM_005359.5(SMAD4):c.424+5G>A	CLASS 3	Uncertain significance	1	rs200772603	127950
STK11	c.1148G>A	p.Arg383His	NM_000455.4(STK11):c.1148G>A (p.Arg383His)	CLASS 3	Uncertain significance	2	rs730881990	182918
STK11	c.1225C>T	p.Arg409Trp	NM_000455.4(STK11):c.1225C>T (p.Arg409Trp)	CLASS 3	Uncertain significance	3	rs368466538	135917
STK11	c.133C>G	p.Leu45Val	NM_000455.4(STK11):c.133C>G (p.Leu45Val)	CLASS 3	Uncertain significance	1
TP53	c.376-2dupA		NM_000546.5(TP53):c.376-2dupA	CLASS 3	Uncertain significance	1	rs751253294	185593
TP53	c.480G>A	p.Met160Ile	NM_000546.5(TP53):c.480G>A (p.Met160Ile)	CLASS 3	Uncertain significance	1	rs772354334	230758
TP53	c.665C>T	p.Pro222Leu	NM_000546.5(TP53):c.665C>T (p.Pro222Leu)	CLASS 3	Uncertain significance	1	rs146340390	161397
TP53	c.847C>T	p.Arg283Cys	NM_000546.5(TP53):c.847C>T (p.Arg283Cys)	CLASS 3	Uncertain significance	2	rs149633775	127824
VHL	c.218A>G	p.Gln73Arg	NM_000551.3(VHL):c.218A>G (p.Gln73Arg)	CLASS 3	Uncertain significance	1
VHL	c.373C>T	p.His125Tyr	NM_000551.3(VHL):c.373C>T (p.His125Tyr)	CLASS 3	Uncertain significance	1	rs375401722	411970
XRCC2	c.286C>A	p.Leu96Ile	NM_005431.1(XRCC2):c.286C>A (p.Leu96Ile)	CLASS 3	Uncertain significance	1
XRCC2	c.7A>G	p.Ser3Gly	NM_005431.1(XRCC2):c.7A>G (p.Ser3Gly)	CLASS 3	Uncertain significance	1	rs762701579	418820
